# Supplementary material for: CRISPR Element Patterns vs. Pathoadaptability of Clinical Pseudomonas aeruginosa Isolates from a Medical Center in Moscow, Russia
Source: Antibiotics (Basel). 2021 Oct 26;10(11):1301. doi: 10.3390/antibiotics10111301 (PMC8615150; doi:10.3390/antibiotics10111301)
Supplement: Supplementary file 1 [file antibiotics-10-01301-s001.zip]

Archive with 2 entries (2 files):
- suppl_figures.pdf
- suppl_tables.xlsx
