# Supplementary material for: CRISPR Element Patterns vs. Pathoadaptability of Clinical Pseudomonas aeruginosa Isolates from a Medical Center in Moscow, Russia
Source: Antibiotics (Basel). 2021 Oct 26;10(11):1301. doi: 10.3390/antibiotics10111301 (PMC8615150; doi:10.3390/antibiotics10111301)
Supplement: Supplementary file 1 [file antibiotics-10-01301-s001.zip › suppl_tables.xlsx]

## Sheet: index
CRISPR ELEMENT PATTERNS VS PATHOADAPTABILITY OF CLINICAL PSEUDOMONAS AERUGINOSA ISOLATES FROM MEDICAL CENTER IN MOSCOW, RUSSIA
Marina Tyumentseva 1,†, Yulia Mikhaylova 1,†, Anna Prelovskaya 1, Konstantin Karbyshev 1, Aleksandr Tyumentsev 1, Lyudmila Petrova 2, Anna Mironova 2, Mikhail Zamyatin 2, Andrey Shelenkov 1,* and Vasiliy Akimkin 1
1 Central Research Institute of Epidemiology, Novogireevskaya str., 3a, 111123 Moscow, Russia;
2 National Medical and Surgical Center named after N.I. Pirogov, Nizhnyaya Pervomayskaya str., 70, 105203 Moscow, Russia
Table S1. CriePir P. aeruginosa isolate typing and metadata
Table S2. List of reference P. aeruginosa isolates
Table S3. Reference isolates bearing Csx3 protein
Table S4. Antimicrobial resistance genotypes of CriePir P. aeruginosa isolates
Table S5. Plasmids found in clinical CriePir P. aeruginosa isolates from Moscow multidisciplinary medical center
Table S6. The list of virulence genes detected in CriePir clinical P. aeruginosa isolates (VFDB, accessed on March 20, 2021)
Table S7. Differences in virulence factor frequencies among the CriePir P. aeruginosa isolates with different CRISPR/Cas systems
Table S8. Results of MegaBLAST annotation of spacer sequences revealed in the genomes of CriePir P. aeruginosa isolates

## Sheet: S1
Table S1. CriePir P. aeruginosa isolate typing and metadata.
Sample ID	Patient ID	isolation date	department	locus	ST	O-Type	CRISPR
CriePir1	A1	2017-05-26	ICU	tracheal aspirate	ST654	O4	TypeIE, TypeIF
CriePir10	A2	2017-05-03	traumatology	wound	ST1567	O11	CRISPR array
CriePir14	A3	2017-05-24	diagnostics	urine	ST611	O5	CRISPR array
CriePir24	A4	2017-01-21	ICU	urine	ST234	O12	CRISPR array
CriePir27	A5	2017-01-30	neurology	urine	ST234	O12	CRISPR array
CriePir35	A6	2017-05-22	neurology	urine	ST654	O4	TypeIE, TypeIF
CriePir39	A7	2017-05-15	ICU	BAL	ST654	O4	TypeIE, TypeIF, TypeIIIU
CriePir44	A8	2017-05-17	rehabilitation	catheter	ST654	O4	TypeIE, TypeIF
CriePir49	A9	2017-06-05	urology	catheter	ST235	O11	CRISPR array
CriePir58	A10	2017-02-22	outpatient	tracheal aspirate	ST638	O6	CRISPR array
CriePir70	A11	2017-06-22	ICU	wound	ST654	O4	TypeIE, TypeIF
CriePir77	A12	2017-06-26	urology	urethral swab	ST654	O4	TypeIE, TypeIF
CriePir86	A13	2017-06-25	outpatient hospital appointment	BAL	ST244	O5	TypeIF
CriePir97	A14	2017-07-03	ICU	tracheal aspirate	ST381	O5	CRISPR array
CriePir106	A15	2017-07-06	hematology	blood	ST17	O1	TypeIF
CriePir111	A16	2017-07-05	ICU	BAL	ST2592	O11	TypeIF
CriePir118	A17	2017-10-04	ICU	BAL	ST399	O9	TypeIC
CriePir156	A17	2017-11-29	ICU	urine	ST235	O11	CRISPR array
CriePir131	A18	2017-10-09	ICU	wound	ST233	O6	TypeIF
CriePir139	A19	2017-09-19	X-ray surgery	sputum	ST235	O11	CRISPR array
CriePir141	A20	2017-09-26	rehabilitation	catheter	ST654	O4	TypeIE, TypeIF
CriePir153	A21	2017-11-29	ICU	catheter	ST654	O4	TypeIE, TypeIF, TypeIIIU
CriePir161	A21	2017-12-06	ICU	abdominal abscess	ST654	O4	TypeIE, TypeIF
CriePir166	A22	2017-12-05	ICU	catheter	ST1047	O7	CRISPR array
CriePir171	A23	2017-10-25	ICU	feces	ST3340	O6	TypeIE
CriePir174	A24	2017-11-27	diagnostics	feces	ST235	O11	CRISPR array
CriePir177	A25	2017-12-03	ICU	urine	ST235	O11	CRISPR array
CriePir178	A26	2017-12-01	ICU	catheter	ST654	O4	TypeIE, TypeIIIU, TypeIF
CriePir191	A27	2017-12-12	neurology	BAL	ST235	O11	CRISPR array
CriePir198	A28	2018-01-31	neurology	CVC	ST170	O11	-
CriePir199	A29	2018-01-23	traumatology	joint fluid	ST1285	O5	TypeIE
CriePir201	A30	2018-02-07	surgery	wound	ST1047	O7	CRISPR array
CriePir203	A31	2018-06-25	ICU	wound	ST654	O4	TypeIE, TypeIF, TypeIIIU
CriePir207	A31	2018-05-28	ICU	BAL	ST132	O6	TypeIF, TypeIIIU
CriePir235	A32	2018-04-26	ophthalmology	discharge of the right eye	ST1076	O11	TypeIF
CriePir287	A32	2019-09-02	ICU	BAL	ST654	O4	TypeIE, TypeIF
CriePir247	A33	2018-09-04	ICU	abdominal abscess	ST654	O4	TypeIE, TypeIF, TypeIIIU
CriePir249	A34	2018-09-10	ICU	joint fluid	ST235	O11	CRISPR array
CriePir256	A35	2018-08-29	surgery	soft tissue wound	ST654	O4	TypeIE, TypeIF
CriePir270	A36	2018-09-11	ICU	blood	ST235	O11	CRISPR array
CriePir274	A37	2019-01-07	ICU	CVC	ST235	O11	CRISPR array
CriePir286	A38	2019-08-28	ICU	foreskin swab	ST654	O4	TypeIE, TypeIF
CriePir291	A39	2019-08-29	ICU	BAL	ST654	O4	TypeIE, TypeIF
CriePir295	A40	2019-09-04	ICU	tracheal aspirate	ST654	O4	TypeIE, TypeIF, TypeIIIU
CriePir310	A41	2020-01-21	cardiology	urine	ST2592	O11	TypeIF
CriePir311	A42	2020-03-03	CNS rehabilitation	urine	ST654	O4	TypeIE, TypeIF, TypeIIIU
CriePir312	A43	2020-01-13	CNS rehabilitation	bedsore	ST357	O11	TypeIF
CriePir313	A44	2020-01-13	ICU	BAL	ST357	O11	TypeIF
CriePir317	A45	2020-02-07	outpatient hospital appointment	BAL	ST3452	O5	TypeIF
CriePir318	A46	2020-01-29	surgery	soft tissue abscess	ST235	O11	CRISPR array
CriePir324	A47	2020-02-03	outpatient hospital appointment	BAL	ST654	O4	TypeIE, TypeIF
BAL—bronchoalveolar lavage; CNS – central nervous system; CVC—central venous catheter; ICU—intensive care unit

## Sheet: S2
Table S2. List of reference P. aeruginosa isolates.
#	Assembly	RefSeq sequence	Host Organism	Host Disease	Isolation Source	Location
1	GCF_000006765	NC_002516	human		wound	Australia: Melbourne
2	GCF_000014625	NC_008463	human	burn	burn wound
3	GCF_902172305	NZ_CP045916	human
4	GCF_000017205	NC_009656	human		non-respiratory clinical isolate	Argentina
5	GCF_000568855	NZ_CP020659	human
6	GCF_000026645	NC_011770	human	cystic fibrosis	sputum	United Kingdom: Liverpool
7	GCF_001482325	NZ_CP013696	human		Blood culture of burn human patient
8	GCF_002753655	NZ_CP022525	human
9	GCF_004193735	NZ_CP033686		conjunctiva infection	eye	Poland
10	GCF_009676765	NZ_CP041013		lung infection	sputum	China
11	GCF_009676785	NZ_CP041354		lung infection	sputum	China
12	GCF_000223945	NZ_AFXJ01000001	human			Brazil
13	GCF_000223965	NZ_AFXK01000001	human			Brazil
14	GCF_007559125	NZ_CP034436		urinary tract infection	sputum specimen	China: Zhejiang
15	GCF_003433235	NZ_CP029745		Sepsis	blood	Colombia
16	GCF_003641125	NZ_CP030327				USA: California
17	GCF_007559105	NZ_CP034369		obstructive jaundice	bile specimen	China: Beijing
18	GCF_007559065	NZ_CP034354		pneumonia	sputum specimen	China: Beijing
19	GCF_001548135	NZ_AP014839	human			Japan
20	GCF_002411865	NZ_CP019338	human	UTI	urine
21	GCF_007559085	NZ_CP034355		cerebral trauma after surgery	sputum	China: Guangdong
22	GCF_004355125	NZ_CP033771	human	cystic fibrosis	sputum	Australia:Melbourne
23	GCF_004355145	NZ_CP033833	human	cystic fibrosis	sputum	Australia:Melbourne
24	GCF_009662315	NZ_CP040126		Pneumonia	Sputum-lungs	Costa Rica
25	GCF_003073895	NZ_CP020560		missing	missing
26	GCF_003073695	NZ_CP027167		missing	missing
27	GCF_003073795	NZ_CP027538		missing	missing
28	GCF_003073615	NZ_CP027170		missing	missing
29	GCF_003073735	NZ_CP027166		missing	missing
30	GCF_002997005	NZ_CP027172		missing	missing	missing
31	GCF_003204335	NZ_CP028917		missing	missing	missing
32	GCF_003571805	NZ_CP030351		missing	missing	missing
33	GCF_002968695	NZ_CP026680		missing	missing	missing
34	GCF_002968655	NZ_CP025056		missing	missing
35	GCF_002968585	NZ_CP025055		missing	missing
36	GCF_002968755	NZ_CP027165		missing	missing
37	GCF_002968515	NZ_CP025053		missing	missing
38	GCF_003193645	NZ_CP028162		missing	missing
39	GCF_003288355	NZ_CP029091		missing	missing
40	GCF_003288435	NZ_CP029092		missing	missing
41	GCF_003288335	NZ_CP029093		missing	missing
42	GCF_001729505	NZ_CP012579			Infected wound	not applicable
43	GCF_001687285	NZ_CP016215		NA	sputum	Hong Kong
44	GCF_001618925	NZ_CP015117	human	nosocomial infections	missing	Netherlands
45	GCF_006971785	NZ_CP033834	human	urinary tract infection		Germany: Heidelberg
46	GCF_000359505	NC_020912	human		infant with community-acquired diarrhea
47	GCF_003952305	NZ_CP034435		bacteremia	blood	India
48	GCF_003952325	NZ_CP032256		bacteremia	blood	India
49	GCF_003950235	NZ_CP034368		bacteremia	blood	India
50	GCF_003713085	NZ_CP033432		bacteremia	blood	India
51	GCF_003626935	NZ_CP030328		bacteremia	blood	India
52	GCF_001632245	NZ_CP015377	human		combat injury wound	not applicable
53	GCF_900185255	NZ_CP042268			Cystic fibrosis lung
54	GCF_007833895	NZ_CP034429				China
55	GCF_000981825	NZ_CP011317				Netherlands:Rotterdam
56	GCF_008195485	NZ_CP035739		Urinary tract infection	Urine sample	Sweden:Solna
57	GCF_003194245	NZ_CP028584	human	N/A	sputum
58	GCF_011466835	NZ_CP028848	human	Cystic Fibrosis	lung	USA: Seattle, Washington
59	GCF_009648875	NZ_CP040127			Arugula	USA:GA
60	GCF_003025345	NZ_CP027174			Chilli rhizosphere	India: Guntur, Andhra Pradesh
61	GCF_000496455	NZ_CP013993	human	assymptomatic carrier	nose	France
62	GCF_900069025	NZ_CP028849			sputum
63	GCF_000271365	NC_018080	human	cystic fibrosis	sputum	Denmark: Copenhagen
64	GCF_001722005	NZ_CP012584			soil	China
65	GCF_001045685	NZ_CP012001
66	GCF_002085755	NZ_CP013479	human	respiratory failure	sputum
67	GCF_004291075	NZ_CP033685				missing
68	GCF_008705235	NZ_CP037925		Cystic Fibrosis	oropharynx, sputum, or bronchoalveolar lavage	USA
69	GCF_000816985	NZ_CP007399	human	cancer	pubic bone	New York, NY
70	GCF_001516245	NZ_CP008856	human	cancer	missing	New York, NY, USA
71	GCF_002946935	NZ_CP025051	human	cancer	urine	USA: New York
72	GCF_001594325	NZ_CP008858	human	cancer	missing	New York, NY, USA
73	GCF_001077475	NZ_CP012066	rice			China: Hangzhou
74	GCF_001750705	NZ_CP012582			wastewater	China
75	GCF_003812905	NZ_CP031659		Unknown	UCC isolate	Unknown
76	GCF_003813005	NZ_CP031660		Unknown	Endotracheal aspirate	not applicable
77	GCF_003812165	NZ_CP039293		Unknown	Throat (pharynx)	not applicable
78	GCF_003813025	NZ_CP029605		Unknown	UCC isolate	Unknown
79	GCF_003812885	NZ_CP039294		Unknown	UCC isolate	Unknown
80	GCF_006364795	NZ_CP033835		Not applicable	Water bottle, Animal room	Unknown
81	GCF_006364735	NZ_CP033832		Unknown	missing	USA:VA
82	GCF_000829885	NZ_CP010555	human	cystic fibrosis	sputum	USA: Oregon
83	GCF_003957825	NZ_CP032569		Pneumonia	bronchoalveolar lavage	Russia: Moscow
84	GCF_003798125	NZ_CP030912		burn	Biopsy	Switzerland
85	GCF_003798145	NZ_CP030910		Cardiac arrest	Bronchial aspirate	Switzerland
86	GCF_003798105	NZ_CP032552		burn	skin	Switzerland
87	GCF_001516325	NZ_CP008860	human	cancer	missing	New York, NY, USA
88	GCF_001516305	NZ_CP008859	human	cancer	missing	New York, NY, USA
89	GCF_008245185	NZ_CP031677		Cystic fibrosis	sputum	USA: Houston, TX
90	GCF_003319235	NZ_CP029094			not collected
91	GCF_003950015	NZ_CP012901		urinary infection	urine	Belgium
92	GCF_008033765	NZ_CP032126			crude oil	China:Daqing
93	GCF_008033725	NZ_CP034409			crude oil	China:Daqing
94	GCF_008033745	NZ_CP022478			crude oil	China:Daqing
95	GCF_009905195	NZ_CP040684			cystic fibrosis pediatric isolate	Mexico
96	GCF_001548335	NZ_AP017302	human		Urinary catheter	Nepal: Kathmandu
97	GCF_900497025	NZ_CP024630
98	GCF_001874465	NZ_CP015003			wastewater
99	GCF_001516265	NZ_CP008857	human	cancer		New York, NY, USA
100	GCF_001542835	NZ_CP008873	human	cancer		New York, NY, USA
101	GCF_001516345	NZ_CP008861	human	cancer		New York, NY, USA
102	GCF_001516385	NZ_CP008863	human	cancer		New York, NY, USA
103	GCF_900095805	NZ_CP043328
104	GCF_900618245	NZ_CP045768			hospital
105	GCF_900618255	NZ_CP045739			hospital
106	GCF_900618275	NZ_CP046061			hospital
107	GCF_900618265	NZ_CP041945			hospital
108	GCF_900618285	NZ_CP046060			hospital
109	GCF_900618305	NZ_CP046069			hospital
110	GCF_900618315	NZ_CP039988			hospital
111	GCF_900618325	NZ_CP039989			hospital
112	GCF_900618335	NZ_CP039990			hospital
113	GCF_900149285	NZ_CP042269
114	GCF_900243355	NZ_CP044006
115	GCF_001516005	NZ_CP008867	human	cancer		New York, NY, USA
116	GCF_001516105	NZ_CP008868	human	cancer		New York, NY, USA
117	GCF_003060845	NZ_CP027168			soil
118	GCF_003206535	NZ_CP029089	human	unknown	tracheal secretions
119	GCF_009676885	NZ_CP041774			methanogenic sludge from a potato processing plant	Belgium: Primeur, Waregem
120	GCF_002223805	NZ_CP022002			Halobiotic reed	China: Binzhou
121	GCF_000508765	NC_023066	human	healthy	isolated from a non-CF parent of a CF patient	United Kingdom
122	GCF_004010895	NZ_CP033439		infection	sputum	China: Beijing
123	GCF_001516365	NZ_CP008862	human	cancer	missing	New York, NY, USA
124	GCF_000226155	NC_017548
125	GCF_003028335	NZ_CP027175	human	Wound	Sacrum
126	GCF_000504045	NC_023019			t-HCH contaminated soil	India
127	GCF_003571505	NZ_CP029707		missing	missing	Canada
128	GCF_001606045	NZ_CP014948			soil	China: Haidian, Beijing
129	GCF_000829275	NZ_AP014622	human		catheter	Japan: Hyogo prefecture
130	GCF_000829255	NZ_AP014646	human		catheter	Japan: Aomori prefecture
131	GCF_000284555	NC_017549	human	urinary tract infection		Japan: Miyagi Prefecture
132	GCF_001547955	NZ_AP014651	human	urinary tract infection	Midstream urine	Japan: Tokyo
133	GCF_001457615	NZ_LN831024			not known	Czech Republic: Prague
134	GCF_900637045	NZ_CP047697
135	GCF_900636735	NZ_CP039991			not available: to be reported later
136	GCF_900636755	NZ_CP028132			Blood culture
137	GCF_901472545	NZ_LR590473
138	GCF_901472595	NZ_LR590474
139	GCF_901472565	NZ_LR590472
140	GCF_900636975	NZ_CP047592			urine
141	GCF_001900265	NZ_CP013113	human
142	GCF_002237405	NZ_CP022001			Open Ocean	Pacific Ocean
143	GCF_002237425	NZ_CP017293			Open Ocean	Pacific Ocean
144	GCF_000496605	NC_022808	human	respiratory tract infection		China: Chongqing
145	GCF_001792835	NZ_CP017149	human		urine	Brazil: Sao Paulo, SP
146	GCF_001792875	NZ_CP015001	human		bloodstream	Brazil: Sao Paulo, SP
147	GCF_002208645	NZ_CP021999	human	Comunity-adquired pneumonia	blood
148	GCF_001679685	NZ_CP016214	human	Respiratory disease	sputum	China: Guangzhou
149	GCF_002192475	NZ_CP020603	human	ventilator-associated pneumonia	bronchial washing
150	GCF_002205375	NZ_CP021775	human	Chiari malformation	blood
151	GCF_002205355	NZ_CP021774	human	ventilator-associated pneumonia	bronchial washing
152	GCF_000496645	NC_022806
153	GCF_001293085	NZ_CP012679			hospital sewage	China: Chongqing
154	GCF_005305005	NZ_CP033843				China
155	GCF_003332705	NZ_CP029088	human	Microbial Keratitis	eye
156	GCF_002192495	NZ_CP020704	human	ventilator-associated pneumonia	bronchial washing
157	GCF_009497675	NZ_CP037926		Mink Hemorrhagic pneumonia	Mink raising farm	China: WeiHai,Shandong
158	GCF_001870265	NZ_CP015002	human		tracheal aspirate	Brazil: Sao Paulo, SP
159	GCF_001792855	NZ_CP017353	human		tracheal aspirate	Brazil: Sao Paulo, SP
160	GCF_002215345	NZ_CP022000	human			Germany
161	GCF_002205335	NZ_CP020703	human	ventilator-associated pneumonia	bronchial washing
162	GCF_003429185	NZ_CP029660		bacteremia	blood	USA: Chicago, Illinois
163	GCF_003429205	NZ_CP023255		bacteremia	blood	USA: Chicago, Illinois
164	GCF_003411785	NZ_CP029096		bacteremia	blood	USA: Chicago, Illinois
165	GCF_000168335	NZ_AAQW01000001	human	cystic fibrosis
166	GCF_001879525	NZ_CP014999			Lindberg collection	unknown
167	GCF_004102665	NZ_CP033684			wound	Poland:Warsaw
168	GCF_900070375	NZ_CP028959
169	GCF_002104615	NZ_CP016955	human	N.A.	sputum
170	GCF_002104595	NZ_CP014866	human	N.A.	sputum
171	GCF_002442855	NZ_CP022526	human
172	GCF_002075065	NZ_CP013477	human
173	GCF_001721745	NZ_CP011857	human	Ventilator associated pneumonia	Sputum; Early isolate from VAP patient 1	China: Nanning
174	GCF_001721805	NZ_CP012580	human	Ventilator associated pneumonia	Sputum; Early isolate from VAP patient 4	China: Nanning
175	GCF_001721765	NZ_CP012585	human	Ventilator associated pneumonia	Sputum; Early isolate from VAP patient 2	China: Nanning
176	GCF_001722045	NZ_CP018048	human	Ventilator associated pneumonia	Sputum; Late isolate from VAP patient 2	China: Guangxi
177	GCF_001721825	NZ_CP012581	human	Ventilator associated pneumonia	Sputum; Late isolate from VAP patient 3	China: Nanning
178	GCF_001721845	NZ_CP012583	human	46	Sputum; Late isolate from VAP patient 4	China: Nanning
179	GCF_001722025	NZ_CP017099	human	Ventilator associated pneumonia	Sputum; Early isolate from VAP patient 3	China: Guangxi
180	GCF_001721785	NZ_CP012578	human	Ventilator associated pneumonia	Sputum; Late isolate from VAP patient 1	China: Nanning
181	GCF_002812905	NZ_CP025049	human		sputum	USA: New York
182	GCF_002812865	NZ_CP017306	human		urine	USA: New York
183	GCF_002812885	NZ_CP024477	human		urine	USA: New York
184	GCF_002812925	NZ_CP025050	human		tracheal aspirate	USA: New York
185	GCF_002812845	NZ_CP031449	human		Abscess	USA: New York
186	GCF_002812825	NZ_CP023316	human		Abscess	USA: New York
187	GCF_002287725	NZ_CP017294			Dental unit waterline	Canada: Montreal
188	GCF_009911735	NZ_CP040685			landfill	China:Yangling
189	GCF_002085605	NZ_CP013478	human	unavailable	unavailable
190	GCF_000414035	NC_021577	human	cystic fibrosis		Germany: Hannover
191	GCF_001515845	NZ_CP008865	human	cancer	missing	New York, NY, USA
192	GCF_000510305	NC_023149	human	cystic fibrosis	lung	Germany: Hannover, Hannover Medical School
193	GCF_001900195	NZ_CP015000			murine model
194	GCF_001900225	NZ_CP017969			murine model
195	GCF_003952285	NZ_CP034434		bacteremia	sputum	India
196	GCF_003950255	NZ_CP032257		bacteremia	sputum	India
197	GCF_003991465	NZ_CP032761		bacteremia	sputum	India
198	GCF_003716765	NZ_CP030861		Respiratory tract infection	sputum	India
199	GCF_009664165	NZ_CP041008		sepsis	urine	USA:Houston
200	GCF_009720425	NZ_CP041773			adult male sputum	Thailand: Bangkok
201	GCF_009720405	NZ_CP041771			adult male sputum	Thailand: Bangkok
202	GCF_001515915	NZ_CP008866	human	cancer	missing	New York, NY, USA
203	GCF_001518975	NZ_CP013989	domestic cow	missing	nasopharynx	USA:Kansas
204	GCF_001447845	NZ_CP013245	human	burn	Skin wound of burn human patient
205	GCF_000473745	NZ_CP008739	human	keratitis	corneal button	India: ChennaiIndia
206	GCF_001516165	NZ_CP008869	human	cancer	missing	New York, NY, USA
207	GCF_001516185	NZ_CP008870	human	cancer	missing	New York, NY, USA
208	GCF_001516205	NZ_CP008871	human	cancer	missing	New York, NY, USA
209	GCF_001516225	NZ_CP008864	human	cancer	missing	New York, NY, USA
210	GCF_003052005	NZ_CP027169	human
211	GCF_001542795	NZ_CP008872	human	cancer	missing	New York, NY, USA
212	GCF_003369775	NZ_CP029097	human	pneumonia	sputum
213	GCF_003408495	NZ_CP030911		Pneumonia	sputum	South Korea: Seoul
214	GCF_003369755	NZ_CP029090	human	pneumonia	sputum
215	GCF_003369735	NZ_CP030913	human	pneumonia	sputum
216	GCF_009867055	NZ_CP041772				China
217	GCF_000524595	NZ_CP007147			compost	Malaysia

## Sheet: S3
Table S3. Reference isolates bearing Csx3 protein
	Assembly	RefSeq sequence	Organism
1	GCF_000008665	NC_000917	Archaeoglobus fulgidus DSM 4304
2	GCF_000215995	NC_015680	Pyrococcus yayanosii CH1
3	GCF_000235565	NC_017527	Methanosaeta harundinacea 6Ac
4	GCF_000265525	NC_018015	Thermococcus CL1
5	GCF_000970245	NZ_CP009514	Methanosarcina mazei C16
6	GCF_000970065	NZ_CP009530	Methanosarcina barkeri 227
7	GCF_000970125	NZ_CP009507	Methanosarcina siciliae HI350
8	GCF_000970005	NZ_CP009504	Methanosarcina sp. WH1
9	GCF_000969965	NZ_CP009503	Methanosarcina sp. WWM596
10	GCF_010706455	NZ_CP042908	Methanosarcina mazei strain zm-15
11	GCF_000970225	NZ_CP009513	Methanosarcina mazei LYC
12	GCF_009914355	NZ_CP044013	Methanothermobacter sp. THM-1
13	GCF_900095815	NZ_LT608329	Methanothermobacter wolfeii isolate SIV6
14	GCF_001577775	NZ_CP010835	Pyrococcus kukulkanii strain NCB100
15	GCF_002214605	NZ_CP015193	Thermococcus chitonophagus strain GC74
16	GCF_900012635	NZ_LN999010	Thermococcus chitonophagus isolate 1
17	GCF_000734035	NZ_CP006577	Archaeoglobus fulgidus DSM 8774
18	GCF_001433455	NZ_CP013050	Thermococcus barophilus strain CH5
19	GCF_000025505	NC_013849	Ferroglobus placidus DSM 10642
20	GCF_000970285	NZ_CP009516	Methanosarcina horonobensis HB-1 = JCM 15518 strain HB-1
21	GCF_000014945	NC_008553	Methanothrix thermoacetophila PT

## Sheet: S4
Table S4. Antimicrobial resistance genotypes of CriePir P. aeruginosa isolates
Sample ID	Patient ID	aac(3)-Ic	aac(3)-Id	aac(6')-31	aac(6')-Il	aadA6	ant(2'')-Ia	aph(3'')-Ib	aph(3')-IIb	aph(3')-VI	aph(3')-Via	aph(6)-Id	blaCARB-2	blaDIM-1	blaGES-1	blaIMP-1	blaOXA-10	blaOXA-129	blaOXA-17	blaOXA-2	blaOXA-395	blaOXA-396	blaOXA-485	blaOXA-486	blaOXA-488	blaOXA-50	blaPAO	blaVEB-1	blaVIM-11	blaVIM-2	catB3	catB7	cmlA1	cmx	floR	crpP	qnrB19	dfrA5	dfrB2	dfrB5	fosA	sul1	tet(G)
CriePir1	A1	-	-	-	-	-	-	+	+	+	-	+	-	-	-	-	-	-	-	-	-	+	-	-	-	-	+	-	-	+	-	+	-	-	+	-	-	-	-	-	+	+	+
CriePir10	A2	-	-	-	-	-	-	-	+	-	-	-	-	-	-	-	-	-	-	-	-	-	+	-	-	-	+	-	-	-	-	+	-	-	-	+	-	-	-	-	+	-	-
CriePir14	A3	-	-	-	-	-	-	-	+	-	-	-	-	-	-	-	-	-	-	-	-	-	-	-	-	+	+	-	-	-	-	+	-	-	-	-	-	-	-	-	+	-	-
CriePir24	A4	-	-	-	-	-	+	+	+	-	+	-	-	-	-	-	-	-	-	+	-	+	-	-	-	-	+	-	-	-	-	+	-	-	-	+	-	-	-	-	+	+	-
CriePir27	A5	-	-	-	-	-	+	+	+	-	+	+	-	-	-	-	-	-	-	+	-	+	-	-	-	-	+	-	-	-	-	+	-	-	-	+	-	-	-	-	+	+	-
CriePir35	A6	-	-	-	-	-	-	+	+	+	-	+	-	-	-	-	-	-	-	-	-	+	-	-	-	-	+	-	-	+	-	+	-	-	+	-	-	-	-	-	+	+	+
CriePir39	A7	-	-	-	-	-	-	+	+	+	-	+	-	-	-	-	-	-	-	-	-	+	-	-	-	-	+	-	-	+	-	+	-	-	+	-	-	-	-	-	+	+	+
CriePir44	A8	-	-	-	-	-	-	+	+	+	-	+	-	-	-	-	-	-	-	-	-	+	-	-	-	-	+	-	-	+	-	+	-	-	+	-	-	-	-	-	+	+	+
CriePir49	A9	+	-	-	+	-	-	-	+	-	-	-	-	-	-	-	-	-	-	-	-	-	-	-	+	-	+	-	-	-	-	+	+	-	-	-	-	-	-	-	+	+	-
CriePir58	A10	-	-	-	-	-	-	-	+	-	-	-	-	-	-	-	-	-	-	-	-	-	-	+	-	-	+	-	-	-	-	+	-	-	-	+	-	-	-	-	+	-	-
CriePir70	A11	-	-	-	-	-	-	+	+	+	-	+	-	-	-	-	-	-	-	-	-	+	-	-	-	-	+	-	-	+	-	+	-	-	+	-	-	-	-	-	+	+	+
CriePir77	A12	-	-	-	-	-	-	+	+	+	-	+	-	-	-	-	-	-	-	-	-	+	-	-	-	-	+	-	-	+	-	+	-	-	+	-	-	-	-	-	+	+	+
CriePir86	A13	-	-	-	-	-	-	-	+	-	-	-	-	-	-	-	-	-	-	-	-	+	-	-	-	-	+	-	-	-	-	+	-	-	-	+	-	-	-	-	+	-	-
CriePir97	A14	-	-	-	-	-	-	-	+	-	-	-	-	-	-	-	-	-	-	-	-	-	-	-	-	+	+	-	-	-	-	+	-	-	-	+	-	-	-	-	+	-	-
CriePir106	A15	-	-	-	-	-	-	-	+	-	-	-	-	-	-	-	-	-	-	-	-	-	-	-	-	+	+	-	-	-	-	+	-	-	-	+	-	-	-	-	+	-	-
CriePir111	A16	-	-	-	+	-	+	+	+	-	+	+	-	-	-	-	+	-	-	+	-	-	-	-	-	+	+	+	+	-	-	+	-	-	-	+	-	-	+	-	+	-	-
CriePir118	A17	-	-	-	-	-	-	-	+	-	-	-	-	-	-	-	-	-	-	-	-	-	-	-	+	-	+	-	-	-	-	+	-	-	-	+	-	-	-	-	+	-	-
CriePir156	A17	-	-	-	-	+	+	+	-	-	-	+	-	-	-	-	-	+	+	-	-	-	-	-	+	-	+	-	-	-	+	+	-	+	-	-	-	+	-	-	-	-	-
CriePir131	A18	-	-	-	-	-	-	-	+	-	-	-	-	-	-	-	-	-	-	-	-	-	-	+	-	-	+	-	-	-	-	+	-	-	-	-	-	-	-	-	+	-	-
CriePir139	A19	-	-	+	-	-	+	-	+	-	+	-	+	-	-	-	-	-	-	-	-	-	-	-	+	-	+	-	-	-	-	+	-	-	-	-	-	-	-	-	+	+	-
CriePir141	A20	-	-	-	-	-	-	-	+	+	-	-	-	-	-	-	-	-	-	-	-	+	-	-	-	-	+	-	-	-	-	+	-	-	+	-	-	-	-	-	+	+	+
CriePir153	A21	-	-	-	-	-	-	-	+	+	-	-	-	-	-	-	-	-	-	-	-	+	-	-	-	-	+	-	-	-	-	+	-	-	+	-	-	-	-	-	+	+	+
CriePir161	A21	-	-	-	-	-	-	+	+	+	-	+	-	-	-	-	-	-	-	-	-	+	-	-	-	-	+	-	-	+	-	+	-	-	+	-	-	-	-	-	+	+	+
CriePir166	A22	-	-	-	-	-	-	+	+	+	-	+	-	+	-	-	+	-	-	-	-	-	-	-	+	-	+	-	-	-	-	+	-	-	+	+	-	-	-	-	+	+	+
CriePir171	A23	-	-	-	-	-	+	+	+	-	+	-	-	-	-	+	-	-	-	-	-	-	+	-	-	-	+	-	-	-	-	+	-	-	-	-	-	-	-	-	+	+	-
CriePir174	A24	-	-	-	-	+	+	+	-	-	-	+	-	-	-	-	-	+	+	-	-	-	-	-	+	-	+	-	-	-	+	+	-	+	-	-	-	+	-	-	+	-	-
CriePir177	A25	-	+	-	+	+	-	-	+	-	-	-	-	-	-	-	-	-	-	-	-	-	-	-	+	-	+	-	-	+	-	+	-	-	-	-	-	-	-	+	+	+	-
CriePir178	A26	-	-	-	-	-	-	+	+	+	-	+	-	-	-	-	-	-	-	-	-	+	-	-	-	-	+	-	-	+	-	+	-	-	+	-	-	-	-	-	+	+	+
CriePir191	A27	-	-	-	-	+	-	-	+	-	-	-	-	-	+	-	-	-	-	-	-	-	-	-	+	-	+	-	-	-	-	+	-	-	+	-	-	-	-	-	+	-	+
CriePir198	A28	-	-	-	-	-	-	-	+	-	-	-	-	-	-	-	-	-	-	-	-	+	-	-	-	-	+	-	-	-	-	+	-	-	-	+	-	-	-	-	+	-	-
CriePir199	A29	-	-	-	-	-	-	-	+	-	-	-	-	-	-	-	-	-	-	-	-	-	-	-	+	-	+	-	-	-	-	+	-	-	-	+	-	-	-	-	+	-	-
CriePir201	A30	-	-	-	-	-	-	+	+	+	-	+	-	+	-	-	+	-	-	-	-	-	-	-	+	-	+	-	-	-	-	+	-	-	+	+	-	-	-	-	+	+	+
CriePir203	A31	-	-	-	-	-	-	+	+	+	-	+	-	-	-	-	-	-	-	-	-	+	-	-	-	-	+	-	-	+	-	+	-	-	+	-	-	-	-	-	+	+	+
CriePir207	A31	-	-	-	-	-	-	-	+	-	-	-	-	-	-	-	-	-	-	-	-	+	-	-	-	-	+	-	-	-	-	+	-	-	-	+	-	-	-	-	+	-	-
CriePir235	A32	-	-	-	-	-	-	-	+	-	-	-	-	-	-	-	-	-	-	-	+	-	-	-	-	-	+	-	-	-	-	+	-	-	-	-	-	-	-	-	+	-	-
CriePir287	A32	-	-	-	-	-	-	+	+	-	-	+	-	-	-	-	-	-	-	-	-	+	-	-	-	-	+	-	-	+	-	+	-	-	-	-	+	-	-	-	+	+	-
CriePir247	A33	-	-	-	-	-	-	+	+	+	-	+	-	-	-	-	-	-	-	-	-	+	-	-	-	-	+	-	-	+	-	+	-	-	+	-	-	-	-	-	+	+	+
CriePir249	A34	-	-	-	-	+	+	-	-	-	-	-	-	-	-	-	-	+	+	-	-	-	-	-	+	-	+	-	-	-	+	+	-	+	-	+	-	+	-	-	+	-	-
CriePir256	A35	-	-	-	-	-	-	+	+	+	-	+	-	-	-	-	-	-	-	-	-	+	-	-	-	-	+	-	-	+	-	+	-	-	+	-	-	-	-	-	+	+	+
CriePir270	A36	+	+	-	+	+	-	-	+	-	-	-	-	-	-	-	-	-	-	-	-	-	-	-	+	-	+	-	-	+	-	+	+	-	-	-	-	-	-	+	+	+	-
CriePir274	A37	-	-	-	-	+	+	+	-	-	-	+	-	-	-	-	-	+	+	-	-	-	-	-	+	-	+	-	-	-	+	+	-	+	-	-	-	+	-	-	+	-	-
CriePir286	A38	-	-	-	-	-	-	+	+	+	-	+	-	-	-	-	-	-	-	-	-	+	-	-	-	-	+	-	-	+	-	+	-	-	+	-	-	-	-	-	+	+	+
CriePir291	A39	-	-	-	-	-	-	+	+	-	-	+	-	-	-	-	-	-	-	-	-	+	-	-	-	-	+	-	-	+	-	+	-	-	-	-	-	-	-	-	+	+	-
CriePir295	A40	-	-	-	-	-	-	+	+	-	-	+	-	-	-	-	-	-	-	-	-	+	-	-	-	-	+	-	-	+	-	+	-	-	-	-	-	-	-	-	+	+	-
CriePir310	A41	-	-	-	+	-	+	-	-	-	-	-	-	-	-	-	+	-	-	-	-	-	-	-	-	+	+	+	-	-	-	+	-	-	-	+	-	-	+	-	+	+	-
CriePir311	A42	-	-	-	-	-	-	+	+	-	+	+	-	-	-	-	-	-	-	-	-	+	-	-	-	-	+	-	-	+	-	+	-	-	-	-	-	-	-	-	+	+	-
CriePir312	A43	-	-	-	+	-	+	-	+	-	-	-	-	-	-	-	+	-	-	-	-	-	-	-	-	+	+	+	-	-	-	+	-	-	+	+	-	-	-	-	+	+	+
CriePir313	A44	-	-	-	+	-	+	-	+	-	-	-	-	-	-	-	+	-	-	-	-	-	-	-	-	+	+	+	-	-	-	+	-	-	+	+	-	-	-	-	+	+	+
CriePir317	A45	-	-	-	-	-	-	+	+	-	-	+	-	-	-	-	-	-	-	-	-	+	-	-	-	-	+	-	-	-	-	+	-	-	-	+	-	-	-	-	+	-	-
CriePir318	A46	-	-	-	-	+	+	+	-	-	-	+	-	-	-	-	-	+	+	-	-	-	-	-	+	-	+	-	-	-	+	+	-	+	-	-	-	+	-	-	+	-	-
CriePir324	A47	-	-	-	-	-	-	+	+	+	-	+	-	-	-	-	-	-	-	-	-	+	-	-	-	-	+	-	-	+	-	+	-	-	+	-	-	-	-	-	+	+	+

## Sheet: S5
Table S5. Plasmids found in clinical CriePir P. aeruginosa isolates from Moscow multidisciplinary medical center
	Plasmids found
SampleID	ColBS(512)	ColMG(828)	Col(pHAD28)	Col156	Col440II	Col440I	ColRNAI	ColpVC	IncQ1	IncQ2
CriePir24	-	-	-	-	-	-	+	-	+	-
CriePir35	-	+	-	-	-	-	-	-	-	-
CriePir39	-	+	+	+	+	-	-	+	-	-
CriePir49	-	+	-	-	-	-	-	+	-	-
CriePir86	-	+	+	-	-	-	-	-	-	-
CriePir97	-	-	-	-	-	-	-	-	-	+
CriePir106	-	-	-	-	-	-	-	+	-	-
CriePir111	+	-	+	-	-	-	-	-	-	-
CriePir131	-	-	+	-	+	-	-	+	-	-
CriePir141	-	+	-	-	-	+	+	+	-	-
CriePir177	-	-	+	-	-	-	-	-	-	-
CriePir178	+	-	-	-	-	-	+	-	-	-
CriePir203	-	-	+	-	+	-	-	-	-	-
CriePir207	-	-	+	-	-	-	-	-	-	-
CriePir274	+	-	+	-	+	+	-	+	-	-
CriePir287	-	-	+	+	-	-	-	-	-	-
CriePir324	-	+	-	-	-	-	-	-	-	-

## Sheet: S6
Table S6. The list of virulence genes detected in CriePir clinical P. aeruginosa isolates (VFDB, accessed on March 20, 2021)
#FILE	NUM_FOUND	alg44	alg8	algA	algB	algC	algD	algE	algF	algG	algI	algJ	algK	algL	algP/algR3	algQ	algR	algU	algW	algX	algZ	aprA	cheW-2	cheY	chpA	chpB	chpC	chpD	chpE	clpV1	dotU1	exoS	exoT	exoU	exoY	exsA	exsB	exsC	exsD	exsE	fha1	fimT	fimU	fimV	fleI/flag	fleN	fleP	fleQ	fleR
CriePir1	234	+	+	+	+	+	+	+	+	+	+	+	+	+		+	+	+	+	+	+	+	+		+	+	+	+	+	+	+	+	+		+	+	+	+	+	+	+	+	+	+	+	+	+	+	+
CriePir10	228	+	+	+	+	+	+	+	+	+	+	+	+	+	+	+	+	+	+	+	+	+	+		+	+	+	+	+	+	+		+	+	+	+	+	+	+	+	+	+	+	+		+		+	+
CriePir14	232	+	+	+	+	+	+	+	+	+	+	+	+	+	+	+	+	+	+	+	+	+	+			+	+	+	+	+	+	+	+		+	+	+	+	+	+	+	+	+	+	+	+	+	+	+
CriePir24	229	+	+	+	+	+	+	+	+	+	+	+	+	+	+	+	+	+	+	+	+	+	+			+	+	+	+	+	+	+	+		+	+	+	+	+	+		+	+	+	+	+	+	+	+
CriePir27	226	+	+	+	+	+	+	+	+	+	+	+	+	+		+	+	+	+	+	+	+	+			+	+	+	+	+	+	+	+		+	+	+	+	+	+		+	+	+	+	+	+	+	+
CriePir35	234	+	+	+	+	+	+	+	+	+	+	+	+	+	+	+	+	+	+	+	+	+	+		+	+	+	+	+	+	+	+	+		+	+	+	+	+	+	+	+	+	+	+	+	+	+	+
CriePir39	227	+	+	+	+	+	+	+	+	+	+	+	+	+		+	+	+	+	+	+	+	+			+	+	+	+	+	+	+	+		+	+	+	+	+	+		+	+	+	+	+	+	+	+
CriePir44	230	+	+	+	+	+	+	+	+	+	+	+	+	+		+	+	+	+	+	+	+	+			+	+	+	+	+	+	+	+		+	+	+	+	+	+	+	+	+	+	+	+	+	+	+
CriePir49	226	+	+	+	+	+	+	+	+	+	+	+	+	+	+	+	+	+	+	+	+	+	+		+	+	+	+	+	+	+		+	+	+	+	+	+	+	+	+	+	+	+		+		+	+
CriePir58	227	+	+	+	+	+	+	+	+	+	+	+	+	+	+	+	+	+	+	+	+	+	+		+	+	+	+	+	+	+	+	+		+	+	+	+	+	+	+	+	+	+		+		+	+
CriePir70	229	+	+	+	+	+	+	+	+	+	+	+	+	+	+	+	+	+	+	+	+	+	+			+	+	+	+	+	+	+	+		+	+	+	+	+	+	+	+	+	+	+	+	+	+	+
CriePir77	229	+	+	+	+	+	+	+	+	+	+	+	+	+	+	+	+	+	+	+	+	+	+			+	+	+	+	+	+	+	+		+	+	+	+	+	+	+	+	+	+	+	+	+	+	+
CriePir86	229	+	+	+	+	+	+	+	+	+	+	+	+	+	+	+	+	+	+	+	+	+			+	+	+	+	+	+	+	+	+		+	+	+	+	+	+		+	+	+	+	+	+	+	+
CriePir97	228	+	+	+	+	+	+	+	+	+	+	+	+	+	+	+	+	+	+	+	+	+	+		+	+	+	+	+	+	+	+	+		+	+	+	+	+	+	+			+	+	+	+	+	+
CriePir106	221	+	+	+	+	+	+	+	+	+	+	+	+	+	+	+	+	+	+	+	+	+	+		+	+	+	+	+	+	+	+	+		+	+	+	+	+	+	+	+	+	+		+		+	+
CriePir111	216	+	+	+	+	+	+	+	+	+	+	+	+	+	+	+	+	+	+	+	+	+	+		+	+	+	+	+	+	+		+	+	+	+	+	+	+	+	+			+		+		+	+
CriePir118	216	+	+	+	+	+	+	+	+	+	+	+	+	+		+	+	+	+	+	+	+	+		+	+	+	+	+	+	+	+	+		+	+	+	+	+	+		+	+	+		+		+	+
CriePir131	204	+	+	+	+	+	+	+	+	+	+	+		+		+	+	+	+	+	+	+					+	+	+	+	+	+	+		+	+	+	+	+	+		+	+	+		+		+	+
CriePir139	206	+	+	+	+	+	+	+	+	+	+	+		+		+	+	+	+	+	+	+	+			+	+	+	+		+		+	+	+	+	+	+	+			+	+	+		+		+	+
CriePir141	215	+	+	+	+	+	+	+	+	+	+	+		+		+	+	+	+	+	+	+	+			+	+	+	+	+	+	+	+		+	+	+	+	+	+		+	+	+	+	+	+	+	+
CriePir153	194	+	+	+	+	+	+	+	+	+	+	+		+		+	+	+	+	+	+	+	+				+		+			+	+		+	+	+	+	+			+	+		+	+	+	+	+
CriePir156	177	+	+	+	+	+	+	+	+	+	+	+		+		+	+	+	+	+	+	+	+				+		+				+	+	+	+	+	+	+			+	+			+		+	+
CriePir161	212	+	+	+	+	+	+	+	+	+	+	+		+		+	+	+	+	+	+	+	+			+	+	+	+	+	+	+	+		+	+	+	+	+	+		+	+		+	+	+	+	+
CriePir166	203	+	+	+	+	+	+	+	+	+	+	+	+	+		+	+	+	+	+	+	+	+			+	+		+		+		+	+		+	+	+	+			+	+			+		+	+
CriePir171	211	+	+	+	+	+	+	+	+	+	+	+		+		+	+	+	+	+	+	+	+			+	+	+	+	+	+	+	+		+	+	+	+	+	+		+	+			+		+	+
CriePir174	219	+	+	+	+	+	+	+	+	+	+	+	+	+	+	+	+	+	+	+	+	+	+			+	+	+	+	+	+		+	+	+	+	+	+	+	+		+	+	+		+		+	+
CriePir177	203	+	+	+	+	+	+	+	+	+	+	+	+	+		+	+	+	+	+	+	+	+			+	+	+	+		+		+	+	+	+	+	+	+			+	+			+		+	+
CriePir178	210	+	+	+	+	+	+	+	+	+	+	+		+		+	+	+	+	+	+	+	+			+	+		+	+	+	+	+		+	+	+	+	+	+		+	+	+	+	+	+	+	+
CriePir191	206	+	+	+	+	+	+	+	+	+	+	+	+	+		+	+	+	+	+	+	+	+			+	+	+	+		+		+	+	+	+	+	+	+	+		+	+	+		+		+	+
CriePir198	211	+	+	+	+	+	+	+	+	+	+	+		+		+	+	+	+	+	+	+				+	+	+	+		+	+	+		+	+	+	+	+	+				+	+	+	+	+	+
CriePir199	218	+	+	+	+	+	+	+	+	+	+	+		+		+	+	+	+	+	+	+	+			+	+	+	+	+	+	+	+		+	+	+	+	+	+		+	+	+	+	+	+	+	+
CriePir201	211	+	+	+	+	+	+	+	+	+	+	+	+	+		+	+	+	+	+	+	+	+		+	+	+		+	+	+		+	+		+	+	+	+	+		+	+			+		+	+
CriePir203	217	+	+	+	+	+	+	+	+	+	+	+	+	+		+	+	+	+	+	+	+	+			+	+	+	+	+	+	+	+		+	+	+	+	+	+		+	+	+	+	+	+	+	+
CriePir207	215	+	+	+	+	+	+	+	+	+	+	+		+		+	+	+	+	+	+	+	+			+	+	+	+	+	+	+	+		+	+	+	+	+	+		+	+	+		+		+	+
CriePir235	214	+	+	+	+	+	+	+	+	+	+	+	+	+		+	+	+	+	+	+	+	+			+	+	+	+		+		+	+	+	+	+	+	+	+		+	+	+		+		+	+
CriePir247	233	+	+	+	+	+	+	+	+	+	+	+	+	+		+	+	+	+	+	+	+	+		+	+	+	+	+	+	+	+	+		+	+	+	+	+	+	+	+	+	+	+	+	+	+	+
CriePir249	228	+	+	+	+	+	+	+	+	+	+	+	+	+	+	+	+	+	+	+	+	+	+		+	+	+	+	+	+	+		+	+	+	+	+	+	+	+	+	+	+	+		+		+	+
CriePir256	234	+	+	+	+	+	+	+	+	+	+	+	+	+	+	+	+	+	+	+	+	+	+		+	+	+	+	+	+	+	+	+		+	+	+	+	+	+	+	+	+	+	+	+	+	+	+
CriePir270	192	+	+	+	+	+	+	+	+	+	+	+		+		+	+	+	+	+	+	+	+			+	+		+				+	+	+	+	+	+	+			+	+			+		+	+
CriePir274	187	+	+	+	+	+	+	+	+	+	+	+		+		+	+	+	+	+	+	+				+	+		+		+		+	+	+	+	+	+	+			+	+			+		+	+
CriePir286	204	+	+	+	+	+	+	+	+	+	+	+		+		+	+	+	+	+	+	+	+			+	+		+		+	+	+		+	+	+	+	+			+	+		+	+	+	+	+
CriePir287	200	+	+	+	+	+	+	+	+	+	+	+		+		+	+	+	+	+	+	+	+			+	+	+	+		+	+	+		+	+	+	+	+			+	+		+	+	+	+	+
CriePir291	195	+	+	+	+	+	+	+	+	+	+	+		+		+	+	+	+	+	+	+	+			+	+		+	+		+	+		+	+	+	+	+			+	+		+	+	+	+	+
CriePir295	202	+	+	+	+	+	+	+	+	+	+	+		+		+	+	+	+	+	+	+	+			+	+		+		+	+	+		+	+	+	+	+			+	+	+	+	+	+	+	+
CriePir310	190	+	+	+	+	+	+	+	+	+	+	+	+	+		+	+	+	+	+	+	+	+			+	+		+		+		+	+	+	+	+	+	+							+		+	+
CriePir311	208	+	+	+	+	+	+	+	+	+	+	+		+		+	+	+	+	+	+	+	+				+	+	+	+	+	+	+		+	+	+	+	+			+	+	+	+	+	+	+	+
CriePir312	193	+	+	+	+	+	+	+	+	+	+	+		+		+	+	+	+	+	+	+	+			+	+		+		+		+	+	+	+	+	+	+							+		+	+
CriePir313	189	+	+	+	+	+	+	+	+	+	+	+		+		+	+	+	+	+	+	+	+			+	+		+		+		+	+	+	+	+	+	+							+		+	+
CriePir317	217	+	+	+	+	+	+	+	+	+	+	+		+		+	+	+	+	+	+	+				+	+	+	+		+	+	+		+	+	+	+	+	+		+	+	+	+	+	+	+	+
CriePir318	202	+	+	+	+	+	+	+	+	+	+	+		+		+	+	+	+	+	+	+	+			+	+		+		+		+	+	+	+	+	+	+			+	+	+		+		+	+
CriePir324	216	+	+	+	+	+	+	+	+	+	+	+		+		+	+	+	+	+	+	+	+			+	+	+	+	+	+	+	+		+	+	+	+	+			+	+	+	+	+	+	+	+
[truncated: 198 more columns]

## Sheet: S7
Table S7. Differences in virulence factor frequencies among the CriePir P. aeruginosa isolates with different CRISPR/Cas systems
exoS	exoU	spcU	fimT	fimU	pilE	pilV	pilW	pilX	pilY1	pilY2	pilC	fleI/flag	fleP	flgL	fliC	fliD	fliS	toxA
ns	ns	ns	ns	ns	ns	ns	ns	ns	ns	ns	ns	ns	ns	ns	ns	ns	ns	ns
NoCas < 2Cas, 0	NoCas > 2Cas, 0	NoCas > 2Cas, 0	ns	ns	ns	ns	ns	ns	ns	ns	NoCas < 2Cas, 0	NoCas < 2Cas, 0.0002	NoCas < 2Cas, 0.0002	NoCas < 2Cas, 0.0002	NoCas < 2Cas, 0.0002	NoCas < 2Cas, 0.0002	NoCas < 2Cas, 0.0002	ns
NoCas < 3Cas, 0.0016	NoCas > 3Cas, 0.0016	NoCas > 3Cas, 0.0016	ns	ns	ns	ns	ns	ns	ns	ns	NoCas < 3Cas, 0.0007	NoCas < 3Cas, 0.0007	NoCas < 3Cas, 0.0007	NoCas < 3Cas, 0.0007	NoCas < 3Cas, 0.0007	NoCas < 3Cas, 0.0007	NoCas < 3Cas, 0.0007	ns
1Cas < 2Cas, 0.0149	1Cas > 2Cas, 0.0149	1Cas > 2Cas, 0.0149	1Cas < 2Cas, 0.0391	1Cas < 2Cas, 0.0391	1Cas < 2Cas, 0.0391	1Cas < 2Cas, 0.0391	1Cas < 2Cas, 0.0391	1Cas < 2Cas, 0.0391	1Cas < 2Cas, 0.0391	1Cas < 2Cas, 0.0391	1Cas < 2Cas, 0.0052	1Cas < 2Cas, 0.001	1Cas < 2Cas, 0.001	1Cas < 2Cas, 0.001	1Cas < 2Cas, 0.001	1Cas < 2Cas, 0.001	1Cas < 2Cas, 0.001	ns
ns	ns	ns	ns	ns	ns	ns	ns	ns	ns	ns	1Cas < 3Cas, 0.0436	1Cas < 3Cas, 0.0031	1Cas < 3Cas, 0.0031	1Cas < 3Cas, 0.0031	1Cas < 3Cas, 0.0031	1Cas < 3Cas, 0.0031	1Cas < 3Cas, 0.0031	1Cas > 3Cas, 0.0449
ns	ns	ns	ns	ns	ns	ns	ns	ns	ns	ns	ns	ns	ns	ns	ns	ns	ns	ns
ns – not significant

## Sheet: S8
Table S8. Results of MegaBLAST annotation of spacer sequences revealed in the genomes of CriePir P. aeruginosa isolates
Strain	CRISPR_Id	Spacer_seq	CRISPR spacer	Phage	Plasmid	Pathogenicity island-encoding	P. aeruginosa targeting spacer	No similarity found	Number	Comments
CriePir106	NODE_4_length_212415_cov_51_1_194525195273	TAGCTGATCAGCAGGCCGACAGTCAGGCCTGC					Pyocin gene fragment		1
CriePir106	NODE_4_length_212415_cov_51_1_194525195273	TACCCGAATACGACTTGCGCGAGGAAGACGGT			8		genomes		2
CriePir106	NODE_4_length_212415_cov_51_1_194525195273	AGCATCGCATCAAATCGTGCAGAACACGATAA			10		genomes		3
CriePir106	NODE_4_length_212415_cov_51_1_194525195273	TGGTCGAGCAGTTCGGCAAAGGGGCCGTGGTT					genomes		4
CriePir106	NODE_4_length_212415_cov_51_1_194525195273	TTCACCTGGTCGCCGGCCAGGCTGATCACTGC		13			genomes		5
CriePir106	NODE_4_length_212415_cov_51_1_194525195273	TACAAGGTCATGGCGCTCGGCAACGTGGTGGAA					genomes		6
CriePir106	NODE_4_length_212415_cov_51_1_194525195273	GCTGTGCGTCGCCGTGGTCTGACGGTCGAATC		35	1		genomes		7
CriePir106	NODE_4_length_212415_cov_51_1_194525195273	AGCAGATACCCGAACCACTGGAGGTACATGCA					genomes		8
CriePir106	NODE_4_length_212415_cov_51_1_194525195273	TTCATCAGGATGCCGCCAAGGGTCCGCATAAT					Pyocin gene fragment		9
CriePir106	NODE_4_length_212415_cov_51_1_194525195273	ATGAAGGCCAGCAGGCCGAACACGATTGCGAT			2		genomes		10
CriePir106	NODE_4_length_212415_cov_51_1_194525195273	AGACAATCCGGACCTGCCGCCCAGGACGATCT	2				genomes		11
CriePir106	NODE_4_length_212415_cov_51_1_194525195273	TGCAGCGACTGCACCTTGGCTTGCTGCCGGTC					genomes		12
CriePir106	NODE_42_length_51989_cov_40_1_2588127047	GACAAGAAACTGTTGGCCGAGCATCGGCACCG	4				genomes		13
CriePir106	NODE_42_length_51989_cov_40_1_2588127047	TGCAGCGCCGCGAACGGCAACGGCGGCGACGG	4	6			genomes		14
CriePir106	NODE_42_length_51989_cov_40_1_2588127047	TGGAACGCATTGCCTGCCTGCGTAAAGAACTC	3				genomes		15
CriePir106	NODE_42_length_51989_cov_40_1_2588127047	TGTGCCGTCCGCGATCTGGCGGATTGCCGGCTA	4				genomes		16
CriePir106	NODE_42_length_51989_cov_40_1_2588127047	AATCTGAAACGCATTGGCGAAATACACCACCG	4				genomes		17
CriePir106	NODE_42_length_51989_cov_40_1_2588127047	ACTGTTCGAGTCGCGAATGACTCGGTGAACTA	4		1		genomes		18
CriePir106	NODE_42_length_51989_cov_40_1_2588127047	AGAACGAAAACTGCTAGCGGCGACGATACCCG	4				genomes		19
CriePir106	NODE_42_length_51989_cov_40_1_2588127047	GCCCACCAGCTCAGTCCAGGCGCTGCCGGAAT	4	12			genomes		20
CriePir106	NODE_42_length_51989_cov_40_1_2588127047	ATGCGGATAAGGCCCGCAGGCGCCGAATTGGC	4				genomes		21
CriePir106	NODE_42_length_51989_cov_40_1_2588127047	CAGCAGCGGCTCCAGGAAGAGGGGCGCTGCCT	6				genomes		22
CriePir106	NODE_42_length_51989_cov_40_1_2588127047	AAGAGTCGCGGCGACAACTACCAGACGTCCGC	6				genomes		23
CriePir106	NODE_42_length_51989_cov_40_1_2588127047	GTATGGCTCTCTCCATTGGGGTGGCGATACTC	6				genomes		24
CriePir106	NODE_42_length_51989_cov_40_1_2588127047	GATCTGGGGCGGCATCATCACAGCAGAATCTA	6				genomes		25
CriePir106	NODE_42_length_51989_cov_40_1_2588127047	ACAACATCAATCGCCTGATGCTGGGGCACCTG	11				genomes		26
CriePir106	NODE_42_length_51989_cov_40_1_2588127047	AGCTTCGGCACCCTGATGCGCGCCGTCGAGGG	8	3			genomes		27
CriePir106	NODE_42_length_51989_cov_40_1_2588127047	AATGCGGTCCTGCGCATCCGAACTGGTAAGTG	7				genomes		28
CriePir106	NODE_42_length_51989_cov_40_1_2588127047	GACCCCCGGAGGACCAACCGTGGACAACGACA	8	6			genomes		29
CriePir106	NODE_42_length_51989_cov_40_1_2588127047	TCCTTCGGCTCCGCCGGCCGGATCGCTGCAT	13	3			genomes		30
CriePir106	NODE_42_length_51989_cov_40_2_3591336480	GACAACCAGCTGGCTCAGCCGGTTGTGCTCAA	10				genomes		31
CriePir106	NODE_42_length_51989_cov_40_2_3591336480	GCAGAGCGCGACGCCGCCCTGGCCAGGGTCGC	10	19		4	genomes		32
CriePir106	NODE_42_length_51989_cov_40_2_3591336480	CCGCGCGATGAGCGTCAGGCCCCAGCAGTCAA	9	17			genomes		33
CriePir106	NODE_42_length_51989_cov_40_2_3591336480	GTGGATCCCAACGCGGCCCGAAGGCTCCGGTT	12			4	genomes		34
CriePir106	NODE_42_length_51989_cov_40_2_3591336480	ACATCGACGGCGAGCGTGTGACGTTCTGGACG	14				genomes		35
CriePir106	NODE_42_length_51989_cov_40_2_3591336480	GCCACCACATCGGAGTCATGCACGACCCTGAC	6				genomes		36
CriePir106	NODE_42_length_51989_cov_40_2_3591336480	GGGAAGTTTGATCAGCATGGCAATCTCCTTTA	6				genomes		37
CriePir106	NODE_42_length_51989_cov_40_2_3591336480	TTGGGCAGTGCTGTTGGTCGAAACCACGTACC	6				genomes		38
CriePir106	NODE_42_length_51989_cov_40_2_3591336480	ATCGATCATCGCCGCCGAGCCCACCTCGACCT	6	2			genomes		39
CriePir111	NODE_8_length_163671_cov_27_1_5927360321	TGGGGGTAACGCCGATCAGGTGAGCCAGGGC					genomes		40
CriePir111	NODE_8_length_163671_cov_27_1_5927360321	CCACCGTCTGCTCAACCGAGCTGTCCAACCG		7			genomes		41
CriePir111	NODE_8_length_163671_cov_27_1_5927360321	GCATGAGCGCGACCTGCGCGCGCAGATCCAG	1	4			genomes		42
CriePir111	NODE_8_length_163671_cov_27_1_5927360321	TCAGGTCAGCGTCCCAGCGAATGGTGTCGAG					genomes		43
CriePir111	NODE_8_length_163671_cov_27_1_5927360321	ACATCCAGCCCGAGCTGAGCGATATCCCCCG	6	21			genomes		44
CriePir111	NODE_8_length_163671_cov_27_1_5927360321	GCTCGCTGATGACCAGCCGCAGCGCATGGTT	11	1			genomes		45
CriePir111	NODE_8_length_163671_cov_27_1_5927360321	GCAAAGCCCCGCAGGACAATGACTTGATATC	11				genomes		46
CriePir111	NODE_8_length_163671_cov_27_1_5927360321	ATCCGAGGCGGAGTTCAGCCACTTGGCATAG	11	4			genomes		47
CriePir111	NODE_8_length_163671_cov_27_1_5927360321	GAAACGCATCCAGCGATACGAAGATGCACTC	1				genomes		48
CriePir111	NODE_8_length_163671_cov_27_1_5927360321	ACCAGCGTGTCGATGCCGAAGCGAAGGCCCG	11				genomes		49
CriePir111	NODE_8_length_163671_cov_27_1_5927360321	GTCTTCGGCCTTTTCCCACCAGGCTTGCGCG	1				genomes		50
CriePir111	NODE_8_length_163671_cov_27_1_5927360321	TCGCGCTGGCCAACGTCGCGGCATCACCATC	1		1		genomes		51
CriePir111	NODE_8_length_163671_cov_27_1_5927360321	GCAGCGTGTGCAGGCAGTCGATGGCCGCCCT					genomes		52
CriePir111	NODE_8_length_163671_cov_27_1_5927360321	GTGAGCACGATCATCATGTCGGCCTGCTGGC	11	2			genomes		53
CriePir111	NODE_8_length_163671_cov_27_1_5927360321	TCACCGGAGGCCACGGATTCGCTGTAGCTCA	11				genomes		54
CriePir111	NODE_8_length_163671_cov_27_1_5927360321	CCAGCTGCTGCGAGTGCTGGTTCGCGCTGGC	11		5		genomes		55
CriePir111	NODE_8_length_163671_cov_27_1_5927360321	GTCCCGAAGTTCATAAGCGGGCTTCGGGCGA	25				genomes		56
CriePir111	NODE_8_length_163671_cov_27_2_6883569582	GCGCGCAATGACGTGATGATTGAGAGTCTGGG	2				genomes		57
CriePir111	NODE_8_length_163671_cov_27_2_6883569582	ATGGCCCCGGCTGACCTGCTCGCCTGCGGCCA	2				genomes		58
CriePir111	NODE_8_length_163671_cov_27_2_6883569582	AGGGCGTCGCGGGTTTCCTTCGGGTGCGCCAT	1	28			genomes		59
CriePir111	NODE_8_length_163671_cov_27_2_6883569582	GGACCGCTTGTCCCTGTACTGTGCCAGCACTT	1				genomes		60
CriePir111	NODE_8_length_163671_cov_27_2_6883569582	CACGCCTCCCCGGACTGCCGGCACCACAGCCA	2				genomes		61
CriePir111	NODE_8_length_163671_cov_27_2_6883569582	ACACCGCACACAAGCACGCGGCCTGGCGCATA	2	1			genomes		62
CriePir111	NODE_8_length_163671_cov_27_2_6883569582	TGGATTCATGTATCAGGCATCGTACTCGGCAA	11				genomes		63
CriePir111	NODE_8_length_163671_cov_27_2_6883569582	CAGGTAGACGCGGACATCAAGCCCGCCGTGAA	11	14			genomes		64
CriePir111	NODE_8_length_163671_cov_27_2_6883569582	GAGAGCCGCAGGGAGCGGGGCCGCAAACTCCT	11				genomes		65
CriePir111	NODE_8_length_163671_cov_27_2_6883569582	TGGAGGCGACCGAACCCGGGCTGTTCGAGGAT	11				genomes		66
CriePir111	NODE_8_length_163671_cov_27_2_6883569582	GAGATCGGCGGCACCTACAAGCATGAGGGTGA		2			genomes		67
CriePir111	NODE_8_length_163671_cov_27_2_6883569582	GGCCTCATTGGCCCTCAGCAGCTTGGCGGTTT					genomes		68
CriePir111	NODE_58_length_43581_cov_36_1_2633326780	GGTGTTCGACGCTGCCGAGCGGTTGCCGGTGT		2			genomes		69
CriePir118	NODE_9_length_99301_cov_74_1_3572337542	TCCAGATTCACGAACACGGTTATCACCGGCGACGG			1		genomes		70
CriePir118	NODE_9_length_99301_cov_74_1_3572337542	CATGGATCGATGGTGTCCAGGGCATGCCCGAGCT		21			genomes		71
CriePir118	NODE_9_length_99301_cov_74_1_3572337542	CTTCCACCGCCGCATCCTCGACGTCAGCGAGCT		3			genomes		72
CriePir118	NODE_9_length_99301_cov_74_1_3572337542	TGCAGACGGTGGCCAGCGCGATGGCCTCGCATGC		1			genomes		73
CriePir118	NODE_9_length_99301_cov_74_1_3572337542	ATGTTCATCCCCCAGTGCTCGGCGCACTCCTTTAC						3	74	Corynebacterium geronticis and other DNA fragments (blastn algorithm)
CriePir118	NODE_9_length_99301_cov_74_1_3572337542	AAGCCAACAAACCTACATCTTCTGACCGGAGCC		1			genomes		75
CriePir118	NODE_9_length_99301_cov_74_1_3572337542	CACCGCTTACGACCGCTATGATGCGGCTGTTTG						1	76	Pseudomonas fluorescens (blastn algorithm)
CriePir118	NODE_9_length_99301_cov_74_1_3572337542	CTGTGCTCGGCCTGCCGCGCGAGACCCTGGTGGT		4			genomes		77
CriePir118	NODE_9_length_99301_cov_74_1_3572337542	GAGTACTTTTTTGACATCCATTTCGCCCTGGGTAA		17			genomes		78
CriePir118	NODE_9_length_99301_cov_74_1_3572337542	CGAAGGGGCCCACAAGCTCGTCGCCGAGGCAAT		1			genomes		79
CriePir118	NODE_9_length_99301_cov_74_1_3572337542	CATGAAGTGCGTTACTGCCTGGGCGATCCCGCA					genomes		80
CriePir118	NODE_9_length_99301_cov_74_1_3572337542	GTCGCCGCTACTGCGCCGGAACTGATCAACTGCT						1	81	Pseudomonas phage phi2 and P. aeruginosa genomes (blastn algorithm)
CriePir118	NODE_9_length_99301_cov_74_1_3572337542	CAACGATCAACATGATCGGTCGGGGATTGGCGCT					genomes		82
CriePir118	NODE_9_length_99301_cov_74_1_3572337542	TGCTTCCAACCCGCCAGGGCGGAGCATGGACGACT		1			genomes		83
CriePir118	NODE_9_length_99301_cov_74_1_3572337542	CTAGGACTTTGTACGGACACATGTACACGCCGCA					genomes		84
CriePir118	NODE_9_length_99301_cov_74_1_3572337542	GACCACCGAAGGGCTTGTCTTCAAGCGCGACTGGCT					genomes		85
CriePir118	NODE_9_length_99301_cov_74_1_3572337542	GGGCCTGGCGCTGCGTTGTTCTGCGGCGTTGAGT		13			genomes		86
CriePir118	NODE_9_length_99301_cov_74_1_3572337542	TTCGATTGGATTGCCTGCGCAGCGATGTACTCTC						1	87	Pseudomonas phage vB_PaS_IME307 and P. aeruginosa genomes (blastn algorithm)
CriePir118	NODE_9_length_99301_cov_74_1_3572337542	GGCCTTGACTAGCATCGTTCGACCGTCAGCCCACTT					genomes		88
CriePir118	NODE_9_length_99301_cov_74_1_3572337542	AAGAGCTTAGTCGGACCAACCGCCAGGACGCGGG					genomes		89
CriePir118	NODE_9_length_99301_cov_74_1_3572337542	CCGTCTGGTGCGATTATTGAGCGCGGCAGTAACGC					genomes		90
CriePir118	NODE_9_length_99301_cov_74_1_3572337542	CCCAGCAGGTCGGATGGGTTGTTCGCAGTACCGGT					genomes		91
CriePir118	NODE_9_length_99301_cov_74_1_3572337542	GCCAAGGGCATCGACCTGGCGCTGTTCGAGAAGGT		2			genomes		92
CriePir118	NODE_9_length_99301_cov_74_1_3572337542	TATGTGGGAGCAAGTGCTTCTACGACGCGAATCT					genomes		93
CriePir118	NODE_9_length_99301_cov_74_1_3572337542	GTTGCTGGGGTTAGGAAGTGCCGGGACTGCGCG					genomes		94
CriePir118	NODE_9_length_99301_cov_74_1_3572337542	CCGAGTATTCGTTCGATACCGGCCTCGATGCGCT		17			genomes		95
CriePir118	NODE_9_length_99301_cov_74_1_3572337542	CGGCCGAAGTCGAGTCCATCCGCGATGACGAACAG						1	96	Herbaspirillum seropedicae and other bacterial genomes (blastn algorithm)
CriePir131	NODE_74_length_25155_cov_29_1_1107812302	AGCAGCAGATCATCGACAACGCCCGCGCTTCT					genomes		97
CriePir131	NODE_74_length_25155_cov_29_1_1107812302	GAGAACGATTCCGTCTTGTTGGAGCTTTCTGT	2				genomes		98
CriePir131	NODE_74_length_25155_cov_29_1_1107812302	CGACGAGCAACTGCGCTTGCGCGTGCGTAACC	2				genomes		99
CriePir131	NODE_74_length_25155_cov_29_1_1107812302	GGAAGGCTGGCGCTCGAACGGATGTGTACAGG	2				genomes		100
CriePir131	NODE_74_length_25155_cov_29_1_1107812302	TCCGGATCACCAGGGCGACAGATGGCCACCTC	2				genomes		101
CriePir131	NODE_74_length_25155_cov_29_1_1107812302	CTCTGGCGGTAACCTTCCATGATCTGCGCAGCC	2	1			genomes		102
CriePir131	NODE_74_length_25155_cov_29_1_1107812302	TGCATGCACATCGGCGAACTGCTGACGTGCTT	2				genomes		103
CriePir131	NODE_74_length_25155_cov_29_1_1107812302	TGGCGCCGCCCGATTTCACGTAGCTGCTCGAT	2				genomes		104
CriePir131	NODE_74_length_25155_cov_29_1_1107812302	TGATATCCAGCTGCTCCAGGAACCGCTGGCGG	2	8			genomes		105
CriePir131	NODE_74_length_25155_cov_29_1_1107812302	TGATTTCGAAGGCCGCGGGCGACTGATCCGGA	1				genomes		106
CriePir131	NODE_74_length_25155_cov_29_1_1107812302	TGGATCAAAGAACGCATTCTCGGCACGTCGAA	1				genomes		107
CriePir131	NODE_74_length_25155_cov_29_1_1107812302	TCCTTGCCGGGCGCGGCGGCGAGCAGTTCGCG	1	2	2		genomes		108
CriePir131	NODE_74_length_25155_cov_29_1_1107812302	GAGTGTGAGGCCGGGCAAACGGATTTGT	1				genomes		109
CriePir131	NODE_74_length_25155_cov_29_1_1107812302	TTGACGGCCAATGCCGGCTTCGACTTAGCTCG	1				genomes		110
CriePir131	NODE_74_length_25155_cov_29_1_1107812302	AGCCACTCGCGGGCCAGCTCGGGCGATAGCAC	1				genomes		111
CriePir131	NODE_74_length_25155_cov_29_1_1107812302	GTGTCGCCCAGCACCGTTCAGCGCTACTTCAT	1	31	1		genomes		112
CriePir131	NODE_74_length_25155_cov_29_1_1107812302	TCGATCCACACCCGCGAGGACGTGGCCACCGT				16	genomes		113
CriePir131	NODE_74_length_25155_cov_29_1_1107812302	AGCAATGGAAAGCAGCGATGTGACCCGACCCG	3				genomes		114
CriePir131	NODE_74_length_25155_cov_29_1_1107812302	TGCAGGTCATAGGCGTATTCGAAGGACAGGCT	3	3			genomes		115
CriePir131	NODE_74_length_25155_cov_29_1_1107812302	TGTCCCGAAGTTCATAAGCGGGCTTAGGGCGA	5				genomes		116
CriePir131	NODE_74_length_25155_cov_29_2_2082821876	GACGGCGATGCGGCAACCCTAGCGGCGTCGAA					genomes		117
CriePir131	NODE_74_length_25155_cov_29_2_2082821876	GGCTTCCGAATCGGAAATCTCGACCAGTACGA	3		1	3	genomes		118
CriePir131	NODE_74_length_25155_cov_29_2_2082821876	TCCTTGCCGCTCAGCTCGCCGATCTGCTTGTA	2				genomes		119
CriePir131	NODE_74_length_25155_cov_29_2_2082821876	ACAAGATATCCCTGCTATGCCTCGCGGGGAAA	1				genomes		120
CriePir131	NODE_74_length_25155_cov_29_2_2082821876	TGCCAGGAGCCCTCCAGATTAGGGGCGTCCGG	1				genomes		121
CriePir131	NODE_74_length_25155_cov_29_2_2082821876	GGTTCCCGCGAAACGTCCCATGTCCGGCATCA					genomes		122
CriePir131	NODE_74_length_25155_cov_29_2_2082821876	CTCGGCCTCGGTCTTGAGCGGGTCACTCTCCA		9			genomes		123
CriePir131	NODE_74_length_25155_cov_29_2_2082821876	AGATATCGGCATCGGCTACCGCGGCGCTGATGT		1			genomes		124
CriePir131	NODE_74_length_25155_cov_29_2_2082821876	GGCACTGACCGGCTCGTCGTTCATCGATGACT					genomes		125
CriePir131	NODE_74_length_25155_cov_29_2_2082821876	TATGCGGCGACGTATGGTTCAGAAGTACCGAA					genomes		126
CriePir131	NODE_74_length_25155_cov_29_2_2082821876	GTAGGGCGCGCTATGATCGCGGCATCTACGCA			1		genomes		127
CriePir131	NODE_74_length_25155_cov_29_2_2082821876	GAGCAGTTCGACCCGTCGATGTTGGACACCCA					genomes		128
CriePir131	NODE_74_length_25155_cov_29_2_2082821876	GGATGGCCGCGATACGCACGCTTGGGTGATCA					genomes		129
CriePir131	NODE_74_length_25155_cov_29_2_2082821876	GGATGGCCGCGATACGCACGCTTGGGTGATCA					genomes		130
CriePir131	NODE_74_length_25155_cov_29_2_2082821876	GAGCAAGTGCAGGCCGCTGAGGATTTCAATAA					genomes		131
CriePir131	NODE_74_length_25155_cov_29_2_2082821876	GGCCTGGGCCGGGCTGAGGCGTGGCCGTCGAA					genomes		132
CriePir131	NODE_74_length_25155_cov_29_2_2082821876	GATCATCCGAGTTTTCGAGCCGTCCTCGGTCT					genomes		133
CriePir131	NODE_81_length_23040_cov_29_1_1228312670	GACCGGCAGCAAGCCAAGGTGCAGTCGCTGCA					genomes		134
CriePir131	NODE_81_length_23040_cov_29_1_1228312670	AGATCGTCCTGGGCGGCAGGTCCGGATTGTCT	1				genomes		135
CriePir131	NODE_81_length_23040_cov_29_1_1228312670	TGGCCTCGCACCACTCGCATTGCTTTTCTCCA	1				genomes		136
CriePir131	NODE_81_length_23040_cov_29_1_1228312670	CAAGTCTTCGGACTCCTCGGGCCGCTGCTCGA		1			genomes		137
CriePir131	NODE_81_length_23040_cov_29_1_1228312670	ATCGCAATCGTGTTCGGCCTGCTGGCCTTCAT			2		genomes		138
CriePir131	NODE_81_length_23040_cov_29_1_1228312670	ATTATGCGGACCCTTGGCGGCATCCTGATGAA					Pyocin gene fragment		139
CriePir171	NODE_67_length_29669_cov_20_1_43975158	CAGACACGCATTTGCCGATGGCTACCCCTACG		1			genomes		140
CriePir171	NODE_67_length_29669_cov_20_1_43975158	CAGCGCTGAAACTGGCGCTGCAGCACTACCCA			2		genomes		141
CriePir171	NODE_67_length_29669_cov_20_1_43975158	GCGGTCGGCTTGGGCTTCTGCGGCTTCGGCGC		1			genomes		142
CriePir171	NODE_67_length_29669_cov_20_1_43975158	AATCGCAAGCGCATGGTGACCGGTTATCGTGA	1				genomes		143
CriePir171	NODE_67_length_29669_cov_20_1_43975158	GCAGTGACCGCCGCCGGCCTGGACCTGGTCCG		1			genomes		144
CriePir171	NODE_67_length_29669_cov_20_1_43975158	TCGGGTATAGGTGATACCCGACTTTTGTCTCA					genomes		145
CriePir171	NODE_67_length_29669_cov_20_1_43975158	CCCCCAGTTTGGGGGCTTTCTTTTTGGCAAAA					genomes		146	Achromobacter xylosoxidans NH44784-1996
CriePir171	NODE_67_length_29669_cov_20_1_43975158	GTACTGCTCCCGAGCCTGCTGCCAACGGTAGT		5			genomes		147
CriePir171	NODE_67_length_29669_cov_20_1_43975158	TCCGCCGACATCGACCACCCCAACGATGCTGCG					genomes		148
CriePir171	NODE_67_length_29669_cov_20_1_43975158	GCGGCAGCCTCCCTGATCGCGTAGAAAACGCC	1	1			genomes		149
CriePir171	NODE_67_length_29669_cov_20_1_43975158	CCGAGATGTGGCGCCGAAACGAGCGCGAGCGC			1		genomes		150
CriePir171	NODE_67_length_29669_cov_20_1_43975158	TCATCGATCGTGGCGGCTGCACTGGCTGCCTG	1				genomes		151
CriePir171	NODE_67_length_29669_cov_20_2_1439315215	GGCAAAACATGGCACTGACGGACAAGCAAATT		1			genomes		152
CriePir171	NODE_67_length_29669_cov_20_2_1439315215	TTTGGGTCGAGGTTCTGCAGCTCTGGTGTGCTG						1	153	Pseudomonas phages (blastn algorithm)
CriePir171	NODE_67_length_29669_cov_20_2_1439315215	CTCTCCCACACCTCGGCATTGCCGAGCGCATC	1				genomes		154
CriePir171	NODE_67_length_29669_cov_20_2_1439315215	GTGGCAGGATGAAGCCGGCGCCGGCCGACTCG		1			genomes		155
CriePir171	NODE_67_length_29669_cov_20_2_1439315215	TCGGAATACTCCTGGGCGTCCTTACCAGGGAA	1				genomes		156
CriePir171	NODE_67_length_29669_cov_20_2_1439315215	GAGGCGCTGAAGCACGTAATCCCGGATACCAA					genomes		157
CriePir171	NODE_67_length_29669_cov_20_2_1439315215	CCGTATCTGAATATTTTTGCATGCATGCTCAT	1	1			genomes		158
CriePir171	NODE_67_length_29669_cov_20_2_1439315215	CAGGCCTGAACCAGTCCGAGCTAGCCCGGCGC		1			genomes		159
CriePir171	NODE_67_length_29669_cov_20_2_1439315215	TCCGCCGCGTGCTGCGCGATGACGGCACGCTG	1				genomes		160
CriePir171	NODE_67_length_29669_cov_20_2_1439315215	CAAACTGCCCATGTGTGGCGGGGTCGGGTGAA		1			genomes		161
CriePir171	NODE_67_length_29669_cov_20_2_1439315215	TCGCCGGTGCGGCCGTGGGGCTACGAGCGGCC	1				genomes		162
CriePir171	NODE_67_length_29669_cov_20_2_1439315215	GTGATGGAGCGGACCGCCCCGAGCACCGCAGA	6				genomes		163
CriePir171	NODE_67_length_29669_cov_20_2_1439315215	AAGGACCGCGTCCGCGTGCTGCTGGAGACGAT	1				genomes		164
CriePir199	NODE_129_length_16313_cov_80_1	TTTTCGGCCCAGATCACTTTGATGTGCGCAGC	1				genomes		165
CriePir199	NODE_129_length_16313_cov_80_1	CGGTTTGGAAAACGACGTGGTCCACACCGTCC	1	1			genomes		166
CriePir199	NODE_129_length_16313_cov_80_1	GTGCGCCGCTTCAAGTCGACCGAGCAAGCCAA	1		1		genomes		167
CriePir199	NODE_129_length_16313_cov_80_1	AATCGCAAGCGCATGGTGACCGGTTATCGTGA	1				genomes		168
CriePir199	NODE_129_length_16313_cov_80_1	TATGCTTTCATAACGGCGTGTCTTCAGGAGAA	1	2			genomes		169
CriePir199	NODE_129_length_16313_cov_80_1	CCGAAGCGCCGCAAAGTCGTGTTCAAAAGCCC	1		1		genomes		170
CriePir199	NODE_129_length_16313_cov_80_1	TCCGCCGACATCGACCACCCCAACGATGCTGCG					genomes		171
CriePir199	NODE_129_length_16313_cov_80_1	GCGGCAGCCTCCCTGATCGCGTAGAAAACGCC	1	1			genomes		172
CriePir199	NODE_129_length_16313_cov_80_1	CCGAGATGTGGCGCCGAAACGAGCGCGAGCGC			1		genomes		173
CriePir199	NODE_129_length_16313_cov_80_1	TCATCGATCGTGGCGGCTGCACTGGCTGCCTG	1				genomes		174
CriePir199	NODE_129_length_16313_cov_80_2	CCTGAGTATCAGTTAACTGAGACAACCATTAA					genomes		175
CriePir199	NODE_129_length_16313_cov_80_2	GAGGAGGAGGGAGAGGGAAGGAGAGGAAGGAG	1				genomes		176
CriePir199	NODE_129_length_16313_cov_80_2	GACACCAACCTGGTGCCGGCGAACTTCGTACC	1	1			genomes		177
CriePir199	NODE_129_length_16313_cov_80_2	TTCTCGCCGGCCTGCTCTCCCAGACCGCCATA	1				genomes		178
CriePir199	NODE_129_length_16313_cov_80_2	TGCGACCGCGCGAAGAAGGCGGCATGTGGGTT	1				genomes		179
CriePir199	NODE_129_length_16313_cov_80_2	CTCTCCCACACCTCGGCATTGCCGAGCGCATC	1				genomes		180
CriePir199	NODE_129_length_16313_cov_80_2	GTGGCAGGATGAAGCCGGCGCCGGCCGACTCG		1			genomes		181
CriePir199	NODE_129_length_16313_cov_80_2	TCGGAATACTCCTGGGCGTCCTTACCAGGGAA	1				genomes		182
CriePir199	NODE_129_length_16313_cov_80_2	CCGTATCTGAATATTTTTGCACGCATGCTCAT	1	1			genomes		183
CriePir199	NODE_129_length_16313_cov_80_2	TATCCGGACTGGCGGCGACCGATTCCGCTCGA	1				genomes		184
CriePir199	NODE_129_length_16313_cov_80_2	TCCGCCGCGTGCTGCGCGATGACGGCACGCTG	1				genomes		185
CriePir199	NODE_129_length_16313_cov_80_2	CAAACTGCCCATGTGTGGCGGGGTCGGGTGAA		1			genomes		186
CriePir199	NODE_129_length_16313_cov_80_2	ATCGCGGAGAGAAGGGCCTGGTCGAGACGGTA	1	1			genomes		187
CriePir199	NODE_129_length_16313_cov_80_2	TCGCCGGTGCGGCCGTGGGGCTACGAGCGGCC	1				genomes		188
CriePir199	NODE_129_length_16313_cov_80_2	GTGATGGAGCGGACCGCCCCGAGCACCGCAGA	6				genomes		189
CriePir199	NODE_129_length_16313_cov_80_2	AAGGACCGCGTCCGCGTGCTGCTGGAGACGAT	1				genomes		190
CriePir235	NODE_13_length_77702_cov_58_1	AACCAGCGTCCAGCGCGGCCTCGGCTACCAGGC					genomes		191
CriePir235	NODE_13_length_77702_cov_58_1	TTGATGGGTTCGTACTCAGGCCCGGAAAACTC					genomes		192
CriePir235	NODE_13_length_77702_cov_58_1	TGGGTGGCCGACATCGTTGCGTCGAACTCGTA		1			genomes		193
CriePir235	NODE_13_length_77702_cov_58_1	GCATGCTGTCCGGCCTGTTGATCGGCCCGCTG					genomes		194
CriePir235	NODE_13_length_77702_cov_58_1	AGTTCGGGACACTGCTCCAGCAGCAGGACGCA					genomes		195
CriePir235	NODE_55_length_34661_cov_50_1	TGGTGGCGCTGCTGGTAGAAGTTCGCACCTTG	1				genomes		196
CriePir235	NODE_55_length_34661_cov_50_1	AGCGCCTGGACAATGCGCAGCCCAGGCGCTGG	1				genomes		197
CriePir235	NODE_55_length_34661_cov_50_1	AGCATGGGAAACCCGTCAAGGCCCGGATACTG	1				genomes		198
CriePir235	NODE_55_length_34661_cov_50_1	TGAAGGCGTATCTCAAACACACCGAGTTTCAG	1				genomes		199
CriePir235	NODE_55_length_34661_cov_50_1	CGTCCAGAACGTCACACGCTCGCCGTCGATGT	1				genomes		200
CriePir235	NODE_55_length_34661_cov_50_1	GCGACCCTGGCCAGGGCGGCGTCGCGCTCTGC		2			genomes		201
CriePir235	NODE_55_length_34661_cov_50_1	TTGAGCACAACCGGCTGAGCCAGCTGGTTGTC	2				genomes		202
CriePir235	NODE_55_length_34661_cov_50_2	TCGCCCGAAGCCCGCTTATGAACTTCGAGACA	1				genomes		203
CriePir235	NODE_55_length_34661_cov_50_2	CTAAAAGGCCTTTTAAAGCCTTTTAAAGGTAA				5	genomes		204
CriePir235	NODE_55_length_34661_cov_50_2	GCACGGCCAACGCGCAAATTCCGGTGACGGAT			1		genomes		205
CriePir235	NODE_55_length_34661_cov_50_2	CAGTGGCTTCAAGTCCTGGGGCTTCTGCAAGT					genomes		206
CriePir235	NODE_55_length_34661_cov_50_2	GGACAGAGCCGCATCGCTGATGTAGACCCCAT					genomes		207
CriePir235	NODE_55_length_34661_cov_50_2	TTTCAGCTTGCCCGGGGCTTCAATGATTACGA				3	genomes		208
CriePir235	NODE_55_length_34661_cov_50_2	TGCGCCACAGCAGCGCAGATCACTCTTCGATA					genomes		209
CriePir235	NODE_55_length_34661_cov_50_2	CCAGACCTTGGCGAGTTCGCAGCGCTGTTCGT		1			genomes		210
CriePir235	NODE_55_length_34661_cov_50_2	GCGGCGCCCTGGGCGGCACGCTGGGCGGCATA					genomes		211
CriePir235	NODE_55_length_34661_cov_50_2	CCGAATACCGGCCTGCTGATCAATGGCTTGCC		1			genomes		212
CriePir235	NODE_55_length_34661_cov_50_2	CGGCAGATAGTCGCGCAGCGCCGGGTTGTTCA					genomes		213
CriePir235	NODE_55_length_34661_cov_50_2	CTCTATTTCGGGCGCTTCGGCAACTGGCGGAA					genomes		214
CriePir235	NODE_55_length_34661_cov_50_2	GCGGGCTCTTGCATCCTCAGCGCTCAGGAGAG					genomes		215
CriePir235	NODE_55_length_34661_cov_50_2	GGAGTGATATTCGGCAGTCGGTTCCGCCACCC					genomes		216
CriePir235	NODE_55_length_34661_cov_50_2	GTTTGCGACTCGGTACGAGTCGCGGATTCGGT					genomes		217
CriePir235	NODE_55_length_34661_cov_50_2	TCGTTCTTGAGTTCGATTGCTGGTCCATTGGT					genomes		218
CriePir310	NODE_70_length_22744_cov_77_1	AAACCGCCAAGCTGCTGAGGGCCAATGAGGCC					genomes		219
CriePir310	NODE_70_length_22744_cov_77_1	TCACCCTCATGCTTGTAGGTGCCGCCGATCTC		1			genomes		220
CriePir310	NODE_70_length_22744_cov_77_1	ATCCTCGAACAGCCCGGGTTCGGTCGCCTCCA	1				genomes		221
CriePir310	NODE_70_length_22744_cov_77_1	AGGAGTTTGCGGCCCCGCTCCCTGCGGCTCTC	1				genomes		222
CriePir310	NODE_70_length_22744_cov_77_1	TTCACGGCGGGCTTGATGTCCGCGTCTACCTG	1	1			genomes		223
CriePir310	NODE_70_length_22744_cov_77_1	TTGCCGAGTACGATGCCTGATACATGAATCCA	1				genomes		224
CriePir310	NODE_70_length_22744_cov_77_1	TATGCGCCAGGCCGCGTGCTTGTGTGCGGTGT	1	1			genomes		225
CriePir310	NODE_70_length_22744_cov_77_1	TGGCTGTGGTGCCGGCAGTCCGGGGAGGCGTG	1				genomes		226
CriePir310	NODE_70_length_22744_cov_77_1	AAGTGCTGGCACAGTACAGGGACAAGCGGTCC	1				genomes		227
CriePir310	NODE_70_length_22744_cov_77_1	ATGGCGCACCCGAAGGAAACCCGCGACGCCCT	1	1			genomes		228
CriePir310	NODE_70_length_22744_cov_77_1	TGGCCGCAGGCGAGCAGGTCAGCCGGGGCCAT	1				genomes		229
CriePir310	NODE_70_length_22744_cov_77_1	CCCAGACTCTCAATCATCACGTCATTGCGCGC	1				genomes		230
CriePir310	NODE_70_length_22744_cov_77_2	TCGCCCGAAGCCCGCTTATGAACTTCGGGAC	1				genomes		231
CriePir310	NODE_70_length_22744_cov_77_2	GCCAGCGCGAACCAGCACTCGCAGCAGCTGG			1		genomes		232
CriePir310	NODE_70_length_22744_cov_77_2	TGAGCTACAGCGAATCCGTGGCCTCCGGTGA	1				genomes		233
CriePir310	NODE_70_length_22744_cov_77_2	GCCAGCAGGCCGACATGATGATCGTGCTCAC	1	1			genomes		234
CriePir310	NODE_70_length_22744_cov_77_2	AGGGCGGCCATCGACTGCCTGCACACGCTGC					genomes		235
CriePir310	NODE_70_length_22744_cov_77_2	GATGGTGATGCCGCGACGTTGGCCAGCGCGA			1		genomes		236
CriePir310	NODE_70_length_22744_cov_77_2	CGCGCAAGCCTGGTGGGAAAAGGCCGAAGAC	1				genomes		237
CriePir310	NODE_70_length_22744_cov_77_2	CGGGCCTTCGCTTCGGCATCGACACGCTGGT	1				genomes		238
CriePir310	NODE_70_length_22744_cov_77_2	GAGTGCATCTTCGTATCGCTGGATGCGTTTC	1				genomes		239
CriePir310	NODE_70_length_22744_cov_77_2	CTATGCCAAGTGGCTGAACTCCGCCTCGGAT	1	1			genomes		240
CriePir310	NODE_70_length_22744_cov_77_2	GATATCAAGTCATTGTCCTGCGGGGCTTTGC	1				genomes		241
CriePir310	NODE_70_length_22744_cov_77_2	AACCATGCGCTGCGGCTGGTCATCAGCGAGC	1	1			genomes		242
CriePir310	NODE_70_length_22744_cov_77_2	CGGGGGATATCGCTCAGCTCGGGCTGGATGT	1	1			genomes		243
CriePir310	NODE_70_length_22744_cov_77_2	CTCGACACCATTCGCTGGGACGCTGACCTGA					genomes		244
CriePir310	NODE_70_length_22744_cov_77_2	CTGGATCTGCGCGCGCAGGTCGCGCTCATGC	1	1			genomes		245
CriePir310	NODE_70_length_22744_cov_77_2	CGGTTGGACAGCTCGGTTGAGCAGACGGTGG		1			genomes		246
CriePir310	NODE_70_length_22744_cov_77_2	GCCCTGGCTCACCTGATCGGCGTTACCCCCA					genomes		247
CriePir310	NODE_74_length_22086_cov_77_1	TGCGTCCTGCTGCTGGAGCAGTGTCCCGAACT					genomes		248
CriePir310	NODE_74_length_22086_cov_77_1	CAGCGGGCCGATCAACAGGCCGGACAGCATGC					genomes		249
CriePir310	NODE_74_length_22086_cov_77_1	TACGAGTTCGACGCAACGATGTCGGCCACCCA		1			genomes		250
CriePir310	NODE_74_length_22086_cov_77_1	GAGTTTTCCGGGCCTGAGTACGAACCCATCAA					genomes		251
CriePir310	NODE_74_length_22086_cov_77_1	TGCGCGGAACCAGATGCGTTGTGCCAGTTCCA		1			genomes		252
CriePir310	NODE_74_length_22086_cov_77_1	CGATCGGTAGCCGGTGTTCGACGCTGCCGATT					genomes		253
CriePir310	NODE_74_length_22086_cov_77_1	ACACCGGCAACCGCTCGGCAGCGTCGAACACC		1			genomes		254
CriePir312	NODE_75_length_20031_cov_78_1	TGGGGGTAACGCCGATCAGGTGAGCCAGGGC					genomes		255
CriePir312	NODE_75_length_20031_cov_78_1	CCACCGTCTGCTCAACCGAGCTGTCCAACCG		7			genomes		256
CriePir312	NODE_75_length_20031_cov_78_1	GCATGAGCGCGACCTGCGCGCGCAGATCCAG	1	4			genomes		257
CriePir312	NODE_75_length_20031_cov_78_1	TCAGGTCAGCGTCCCAGCGAATGGTGTCGAG					genomes		258
CriePir312	NODE_75_length_20031_cov_78_1	ACATCCAGCCCGAGCTGAGCGATATCCCCCG	6	21			genomes		259
CriePir312	NODE_75_length_20031_cov_78_1	GCTCGCTGATGACCAGCCGCAGCGCATGGTT	11	1			genomes		260
CriePir312	NODE_75_length_20031_cov_78_1	GCAAAGCCCCGCAGGACAATGACTTGATATC	11				genomes		261
CriePir312	NODE_75_length_20031_cov_78_1	ATCCGAGGCGGAGTTCAGCCACTTGGCATAG	11	4			genomes		262
CriePir312	NODE_75_length_20031_cov_78_1	GAAACGCATCCAGCGATACGAAGATGCACTC	1				genomes		263
CriePir312	NODE_75_length_20031_cov_78_1	ACCAGCGTGTCGATGCCGAAGCGAAGGCCCG	11				genomes		264
CriePir312	NODE_75_length_20031_cov_78_1	GTCTTCGGCCTTTTCCCACCAGGCTTGCGCG	1				genomes		265
CriePir312	NODE_75_length_20031_cov_78_1	TCGCGCTGGCCAACGTCGCGGCATCACCATC	1		1		genomes		266
CriePir312	NODE_75_length_20031_cov_78_1	GCAGCGTGTGCAGGCAGTCGATGGCCGCCCT					genomes		267
CriePir312	NODE_75_length_20031_cov_78_1	GTGAGCACGATCATCATGTCGGCCTGCTGGC	11	2			genomes		268
CriePir312	NODE_75_length_20031_cov_78_1	TCACCGGAGGCCACGGATTCGCTGTAGCTCA	11				genomes		269
CriePir312	NODE_75_length_20031_cov_78_1	CCAGCTGCTGCGAGTGCTGGTTCGCGCTGGC	11		5		genomes		270
CriePir312	NODE_75_length_20031_cov_78_1	GTCCCGAAGTTCATAAGCGGGCTTCGGGCGA	25				genomes		271
CriePir312	NODE_75_length_20031_cov_78_2	GCGCGCAATGACGTGATGATTGAGAGTCTGGG	2				genomes		272
CriePir312	NODE_75_length_20031_cov_78_2	ATGGCCCCGGCTGACCTGCTCGCCTGCGGCCA	2				genomes		273
CriePir312	NODE_75_length_20031_cov_78_2	AGGGCGTCGCGGGTTTCCTTCGGGTGCGCCAT	1	28			genomes		274
CriePir312	NODE_75_length_20031_cov_78_2	GGACCGCTTGTCCCTGTACTGTGCCAGCACTT	1				genomes		275
CriePir312	NODE_75_length_20031_cov_78_2	CACGCCTCCCCGGACTGCCGGCACCACAGCCA	2				genomes		276
CriePir312	NODE_75_length_20031_cov_78_2	ACACCGCACACAAGCACGCGGCCTGGCGCATA	2	1			genomes		277
CriePir312	NODE_75_length_20031_cov_78_2	TGGATTCATGTATCAGGCATCGTACTCGGCAA	11				genomes		278
CriePir312	NODE_75_length_20031_cov_78_2	CAGGTAGACGCGGACATCAAGCCCGCCGTGAA	11	14			genomes		279
CriePir312	NODE_75_length_20031_cov_78_2	GAGAGCCGCAGGGAGCGGGGCCGCAAACTCCT	11				genomes		280
CriePir312	NODE_75_length_20031_cov_78_2	TGGAGGCGACCGAACCCGGGCTGTTCGAGGAT	11				genomes		281
CriePir312	NODE_75_length_20031_cov_78_2	GAGATCGGCGGCACCTACAAGCATGAGGGTGA		2			genomes		282
CriePir312	NODE_75_length_20031_cov_78_2	GGCCTCATTGGCCCTCAGCAGCTTGGCGGTTT					genomes		283
CriePir312	NODE_163_length_12026_cov_84_1	GGTGTTCGACGCTGCCGAGCGGTTGCCGGTGT		2			genomes		284
CriePir312	NODE_163_length_12026_cov_84_1	AATCGGCAGCGTCGAACACCGGCTACCGATCG					genomes		285
CriePir312	NODE_163_length_12026_cov_84_1	TGGAACTGGCACAACGCATCTGGTTCCGCGCA		1			genomes		286
CriePir312	NODE_163_length_12026_cov_84_1	TTGATGGGTTCGTACTCAGGCCCGGAAAACTC					genomes		287
CriePir312	NODE_163_length_12026_cov_84_1	TGGGTGGCCGACATCGTTGCGTCGAACTCGTA		1			genomes		288
CriePir312	NODE_163_length_12026_cov_84_1	GCATGCTGTCCGGCCTGTTGATCGGCCCGCTG					genomes		289
CriePir312	NODE_163_length_12026_cov_84_1	AGTTCGGGACACTGCTCCAGCAGCAGGACGCA					genomes		290
CriePir313	NODE_66_length_26695_cov_67_1	GGTGTTCGACGCTGCCGAGCGGTTGCCGGTGT		2			genomes		291
CriePir313	NODE_66_length_26695_cov_67_1	AATCGGCAGCGTCGAACACCGGCTACCGATCG					genomes		292
CriePir313	NODE_66_length_26695_cov_67_1	TGGAACTGGCACAACGCATCTGGTTCCGCGCA		1			genomes		293
CriePir313	NODE_66_length_26695_cov_67_1	TTGATGGGTTCGTACTCAGGCCCGGAAAACTC					genomes		294
CriePir313	NODE_66_length_26695_cov_67_1	TGGGTGGCCGACATCGTTGCGTCGAACTCGTA		1			genomes		295
CriePir313	NODE_66_length_26695_cov_67_1	GCATGCTGTCCGGCCTGTTGATCGGCCCGCTG					genomes		296
CriePir313	NODE_66_length_26695_cov_67_1	AGTTCGGGACACTGCTCCAGCAGCAGGACGCA					genomes		297
CriePir313	NODE_85_length_22681_cov_70_1	AAACCGCCAAGCTGCTGAGGGCCAATGAGGCC					genomes		298
CriePir313	NODE_85_length_22681_cov_70_1	TCACCCTCATGCTTGTAGGTGCCGCCGATCTC		1			genomes		299
CriePir313	NODE_85_length_22681_cov_70_1	ATCCTCGAACAGCCCGGGTTCGGTCGCCTCCA	1				genomes		300
CriePir313	NODE_85_length_22681_cov_70_1	AGGAGTTTGCGGCCCCGCTCCCTGCGGCTCTC	1				genomes		301
CriePir313	NODE_85_length_22681_cov_70_1	TTCACGGCGGGCTTGATGTCCGCGTCTACCTG	1	1			genomes		302
CriePir313	NODE_85_length_22681_cov_70_1	TTGCCGAGTACGATGCCTGATACATGAATCCA	1				genomes		303
CriePir313	NODE_85_length_22681_cov_70_1	TATGCGCCAGGCCGCGTGCTTGTGTGCGGTGT	1	1			genomes		304
CriePir313	NODE_85_length_22681_cov_70_1	TGGCTGTGGTGCCGGCAGTCCGGGGAGGCGTG	1				genomes		305
CriePir313	NODE_85_length_22681_cov_70_1	AAGTGCTGGCACAGTACAGGGACAAGCGGTCC	1				genomes		306
CriePir313	NODE_85_length_22681_cov_70_1	ATGGCGCACCCGAAGGAAACCCGCGACGCCCT	1	1			genomes		307
CriePir313	NODE_85_length_22681_cov_70_1	TGGCCGCAGGCGAGCAGGTCAGCCGGGGCCAT	1				genomes		308
CriePir313	NODE_85_length_22681_cov_70_1	CCCAGACTCTCAATCATCACGTCATTGCGCGC	1				genomes		309
CriePir313	NODE_85_length_22681_cov_70_2	TCGCCCGAAGCCCGCTTATGAACTTCGGGAC	1				genomes		310
CriePir313	NODE_85_length_22681_cov_70_2	GCCAGCGCGAACCAGCACTCGCAGCAGCTGG			1		genomes		311
CriePir313	NODE_85_length_22681_cov_70_2	TGAGCTACAGCGAATCCGTGGCCTCCGGTGA	1				genomes		312
CriePir313	NODE_85_length_22681_cov_70_2	GCCAGCAGGCCGACATGATGATCGTGCTCAC	1	1			genomes		313
CriePir313	NODE_85_length_22681_cov_70_2	AGGGCGGCCATCGACTGCCTGCACACGCTGC					genomes		314
CriePir313	NODE_85_length_22681_cov_70_2	GATGGTGATGCCGCGACGTTGGCCAGCGCGA			1		genomes		315
CriePir313	NODE_85_length_22681_cov_70_2	CGCGCAAGCCTGGTGGGAAAAGGCCGAAGAC	1				genomes		316
CriePir313	NODE_85_length_22681_cov_70_2	CGGGCCTTCGCTTCGGCATCGACACGCTGGT	1				genomes		317
CriePir313	NODE_85_length_22681_cov_70_2	GAGTGCATCTTCGTATCGCTGGATGCGTTTC	1				genomes		318
CriePir313	NODE_85_length_22681_cov_70_2	CTATGCCAAGTGGCTGAACTCCGCCTCGGAT	1	1			genomes		319
CriePir313	NODE_85_length_22681_cov_70_2	GATATCAAGTCATTGTCCTGCGGGGCTTTGC	1				genomes		320
CriePir313	NODE_85_length_22681_cov_70_2	AACCATGCGCTGCGGCTGGTCATCAGCGAGC	1	1			genomes		321
CriePir313	NODE_85_length_22681_cov_70_2	CGGGGGATATCGCTCAGCTCGGGCTGGATGT	1	1			genomes		322
CriePir313	NODE_85_length_22681_cov_70_2	CTCGACACCATTCGCTGGGACGCTGACCTGA					genomes		323
CriePir313	NODE_85_length_22681_cov_70_2	CTGGATCTGCGCGCGCAGGTCGCGCTCATGC	1	1			genomes		324
CriePir313	NODE_85_length_22681_cov_70_2	CGGTTGGACAGCTCGGTTGAGCAGACGGTGG		1			genomes		325
CriePir313	NODE_85_length_22681_cov_70_2	GCCCTGGCTCACCTGATCGGCGTTACCCCCA					genomes		326
CriePir317	NODE_70_length_25840_cov_55_1	TGTCAGAAGGGATTACCGCGGACCTGGTCGCA	5				genomes		327
CriePir317	NODE_70_length_25840_cov_55_1	TCAGGCTCATTTCGTTGTCCTCGATGCCCCGG	5				genomes		328
CriePir317	NODE_70_length_25840_cov_55_1	GGGAGGGCATGTGATGCGAGCAGACGAGTACC	3	1			genomes		329
CriePir317	NODE_70_length_25840_cov_55_1	GGGCCCGACGGCTAGTAATTCGCGGAGGATGG	3	1			genomes		330
CriePir317	NODE_70_length_25840_cov_55_1	TGTCCGCAGCAGGCCGGTAATCCGGATAACTG	1	1			genomes		331
CriePir317	NODE_70_length_25840_cov_55_1	TGCTCGCTGATGACCAGCCGCAGCGCATGGTT	1	1			genomes		332
CriePir317	NODE_70_length_25840_cov_55_1	CGCAAAGCCCCGCAGGACAATGACTTGATATC	1				genomes		333
CriePir317	NODE_70_length_25840_cov_55_1	AATCCGAGGCGGAGTTCAGCCACTTGGCATAG	1	1			genomes		334
CriePir317	NODE_70_length_25840_cov_55_1	GCAGTGATCGAGCGCGCACGGTCGCGCAAGAC	1	1			genomes		335
CriePir317	NODE_70_length_25840_cov_55_1	AGAAGCGCATCCAGCGATACGAAGATGCACTC		1			genomes		336
CriePir317	NODE_70_length_25840_cov_55_1	AACCAGCGTGTCGATGCCGAAGCGAAGGCCCG	1				genomes		337
CriePir317	NODE_70_length_25840_cov_55_1	AGTGAGCACGATCATCATGTCGGCCTGCTGGC	1	1			genomes		338
CriePir317	NODE_70_length_25840_cov_55_1	ATCACCGGAGGCCACGGATTCGCTGTAGCTCA	1				genomes		339
CriePir317	NODE_70_length_25840_cov_55_1	ACCAGCTGCTGCGAGTGCTGGTTCGCGCTGGC			1		genomes		340
CriePir317	NODE_70_length_25840_cov_55_1	TGTCCCGAAGTTCATAAGCGGGCTTCGGGCGA	25				genomes		341
CriePir317	NODE_70_length_25840_cov_55_2	GGCGAGCTACCGCCGACGTGGGGCCACTACGA	4				genomes		342
CriePir317	NODE_70_length_25840_cov_55_2	AGGAATCGCCCACGCGGTAACACACTTCATAC	4				genomes		343
CriePir317	NODE_70_length_25840_cov_55_2	GTCGACGACTATGTCGTGCAGCCCCGCAGTCA	3	1			genomes		344
CriePir317	NODE_70_length_25840_cov_55_2	TCGTCGTGGTTGTAGGCCGCCTGCCACGTCTT	10		8		genomes		345
CriePir317	NODE_70_length_25840_cov_55_2	TACCAGTTTCTTAGACACCCGCGGCTTCTCAA	1				genomes		346
CriePir317	NODE_70_length_25840_cov_55_2	AACCTCTACGAGCAGACCGAGTTGAAAGGACA	15	4			genomes		347
CriePir317	NODE_70_length_25840_cov_55_2	ACAGGTGATCCAGCACCAGGCCGTCAGGTATC	6				genomes		348
CriePir317	NODE_70_length_25840_cov_55_2	TACTGGTTCTTCGCCAACGGCCGGCGCTTCTG	12	4			genomes		349
CriePir317	NODE_70_length_25840_cov_55_2	GCCTGGACGGGCCGAACCAGGTCCAGGCCGCT	11	11			genomes		350
CriePir317	NODE_70_length_25840_cov_55_2	GGCGGGGATGGAAGCTTGCGCTCGGGGATGCC	1				genomes		351
CriePir317	NODE_70_length_25840_cov_55_2	GAGCAGATCCGCTATGGCATTCAGCAATGCCG	11	2			genomes		352
CriePir317	NODE_70_length_25840_cov_55_2	CAACTGGCGGCCGGCGCTCGGCAGTCCATTCT	7	9			genomes		353
CriePir317	NODE_70_length_25840_cov_55_2	GTGACCAAGGCGGCGGGCTCCGTGACGGGCGA	7	37	1		genomes		354
CriePir317	NODE_70_length_25840_cov_55_2	ACCGGGAACTGGGCGACGGACCAGAACCTCCT	2				genomes		355
CriePir317	NODE_70_length_25840_cov_55_2	ACGCTACAAAGTCGACGTTGGCACTTTTATGC	3				genomes		356
CriePir317	NODE_70_length_25840_cov_55_2	GACGATGTGCAGCGTCACCGGTGTGATGGTCT	1				genomes		357
CriePir317	NODE_70_length_25840_cov_55_2	GCAGTTGCGACGTGTCGCACCCGCTTCGTTCC	3				genomes		358
CriePir317	NODE_70_length_25840_cov_55_2	AAAAATCACGTTCATCGAAAATCACACGTGAT	1				genomes		359
CriePir317	NODE_70_length_25840_cov_55_2	ATGCCCAGGTGCCGGTGCTCAGTCACGAACTT	2				genomes		360
CriePir317	NODE_70_length_25840_cov_55_2	TTGATCAATGCACTTCCGGTTCCGCAGTTTCT	4				genomes		361
CriePir317	NODE_70_length_25840_cov_55_2	GTTGATCAGGGCAACAGATGGGAGTTCGGACA	2				genomes		362
CriePir317	NODE_70_length_25840_cov_55_2	CCGTGGTCACCTTTGTCCCGGTGACTCGCTAA	8	1			genomes		363
CriePir317	NODE_70_length_25840_cov_55_2	CGGGCGGTCTGGCTGCTGCGGCGGCTGTGACT	6				genomes		364
CriePir317	NODE_70_length_25840_cov_55_2	TCAAGTTCGGGTCCGAGCTGGCCGCACACACC	9				genomes		365
CriePir317	NODE_70_length_25840_cov_55_2	AGTGCGGGGTTGAAAAGTGGCTGGGGCGTGAT	7				genomes		366
CriePir317	NODE_70_length_25840_cov_55_2	GCGGCCTCTGTGGGCGTTCCTGATGTCGATCA	3				genomes		367
CriePir317	NODE_70_length_25840_cov_55_2	AGCTGGTTGTAGACGGCGATGCACTGCTCGAT	3				genomes		368
CriePir317	NODE_70_length_25840_cov_55_2	TGGAGGCGTCTTGTGAAGGCTCGCTGAGTCCT	4				genomes		369
CriePir317	NODE_70_length_25840_cov_55_2	GGGCACGCCGTGGGTTGGTGATGCATTCGGGT	2				genomes		370
CriePir317	NODE_70_length_25840_cov_55_2	TCGGGCTGCGCGGGTAATGGTGCAGCGCTCCA	3				genomes		371
CriePir317	NODE_70_length_25840_cov_55_2	GAGATTGTCGGCGAGCTGATCCGTTTCATTTT	2		3		genomes		372
CriePir317	NODE_70_length_25840_cov_55_2	TTTTCGTAGATCCCGACGTCGAGGCGCAGAGT	5	2			genomes		373
CriePir317	NODE_70_length_25840_cov_55_2	AATGCCCGGACTTGCCGGGCTAATGAGGGGTA	5	3			genomes		374
CriePir317	NODE_70_length_25840_cov_55_2	AATGGAGAGCAGTTCAGGTGCCGCAGCAATCA	5				genomes		375
CriePir317	NODE_70_length_25840_cov_55_2	AACCACCCCGCCCCGGTTCGCCGGGGCATCGA	4	1			genomes		376
CriePir317	NODE_70_length_25840_cov_55_2	GAAATGCTGGCTCGGCTGACAAAACTTGAGGA	5				genomes		377
CriePir317	NODE_70_length_25840_cov_55_2	GAGCTAGCCCGGCGCCTAGGGGTTTCGCCCCA	9	1			genomes		378
CriePir317	NODE_70_length_25840_cov_55_2	ACGAGCTCTACCGAGCCCCGCAACTGGAGGTA					genomes		379
CriePir317	NODE_70_length_25840_cov_55_2	GCTACTGGTGGTGAACGACGAGCCGTCACGAA					genomes		380
CriePir86	NODE_42_length_55318_cov_36_1	TGTCAGAAGGGATTACCGCGGACCTGGTCGCA	5				genomes		381
CriePir86	NODE_42_length_55318_cov_36_1	TCAGGCTCATTTCGTTGTCCTCGATGCCCCGG	5				genomes		382
CriePir86	NODE_42_length_55318_cov_36_1	GGGAGGGCATGTGATGCGAGCAGACGAGTACC	3	1			genomes		383
CriePir86	NODE_42_length_55318_cov_36_1	GGGCCCGACGGCTAGTAATTCGCGGAGGATGG	3	1			genomes		384
CriePir86	NODE_42_length_55318_cov_36_1	TGTCCGCAGCAGGCCGGTAATCCGGATAACTG	1	1			genomes		385
CriePir86	NODE_42_length_55318_cov_36_1	TGTCCGACAACCCGCATAGCATCCCTGAGCAA	3	2			genomes		386
CriePir86	NODE_42_length_55318_cov_36_1	AAGGACTCTGATCTCTTGACTCACCATTTCCT	3				genomes		387
CriePir86	NODE_42_length_55318_cov_36_1	CGCTGCCATCCGGCGCATTTCCCTCTCATAGC	5				genomes		388
CriePir86	NODE_42_length_55318_cov_36_1	AACATCCAGCCCGAGCTGAGCGATATCCCCCG	1	1			genomes		389
CriePir86	NODE_42_length_55318_cov_36_1	AATCCGAGGCGGAGTTCAGCCACTTGGCATAG	1	1			genomes		390
CriePir86	NODE_42_length_55318_cov_36_1	GCAGTGATCGAGCGCGCACGGTCGCGCAAGAC	1	1			genomes		391
CriePir86	NODE_42_length_55318_cov_36_1	AGAAGCGCATCCAGCGATACGAAGATGCACTC		1			genomes		392
CriePir86	NODE_42_length_55318_cov_36_1	AACCAGCGTGTCGATGCCGAAGCGAAGGCCCG	1				genomes		393
CriePir86	NODE_42_length_55318_cov_36_1	AGTGAGCACGATCATCATGTCGGCCTGCTGGC	1	1			genomes		394
CriePir86	NODE_42_length_55318_cov_36_1	ATCACCGGAGGCCACGGATTCGCTGTAGCTCA	1				genomes		395
CriePir86	NODE_42_length_55318_cov_36_1	ACCAGCTGCTGCGAGTGCTGGTTCGCGCTGGC			1		genomes		396
CriePir86	NODE_42_length_55318_cov_36_1	TGTCCCGAAGTTCATAAGCGGGCTTCGGGCGA	25				genomes		397
CriePir86	NODE_42_length_55318_cov_36_2	GGCGAGCTACCGCCGACGTGGGGCCACTACGA	11				genomes		398
CriePir86	NODE_42_length_55318_cov_36_2	AGGAATCGCCCACGCGGTAACACACTTCATAC	11				genomes		399
CriePir86	NODE_42_length_55318_cov_36_2	GTCGACGACTATGTCGTGCAGCCCCGCAGTCA	11	1			genomes		400
CriePir86	NODE_42_length_55318_cov_36_2	TCGTCGTGGTTGTAGGCCGCCTGCCACGTCTT	10		8		genomes		401
CriePir86	NODE_42_length_55318_cov_36_2	TACCAGTTTCTTAGACACCCGCGGCTTCTCAA	12				genomes		402
CriePir86	NODE_42_length_55318_cov_36_2	AACCTCTACGAGCAGACCGAGTTGAAAGGACA	15	13			genomes		403
CriePir86	NODE_42_length_55318_cov_36_2	ACAGGTGATCCAGCACCAGGCCGTCAGGTATC	12				genomes		404
CriePir86	NODE_42_length_55318_cov_36_2	TACTGGTTCTTCGCCAACGGCCGGCGCTTCTG	12	4			genomes		405
CriePir86	NODE_42_length_55318_cov_36_2	GCCTGGACGGGCCGAACCAGGTCCAGGCCGCT	11	11			genomes		406
CriePir86	NODE_42_length_55318_cov_36_2	GGCGGGGATGGAAGCTTGCGCTCGGGGATGCC	12				genomes		407
CriePir86	NODE_42_length_55318_cov_36_2	GAGCAGATCCGCTATGGCATTCAGCAATGCCG	11	2			genomes		408
CriePir86	NODE_42_length_55318_cov_36_2	CAACTGGCGGCCGGCGCTCGGCAGTCCATTCT	7	9			genomes		409
CriePir86	NODE_42_length_55318_cov_36_2	GTGACCAAGGCGGCGGGCTCCGTGACGGGCGA	7	37	1		genomes		410
CriePir86	NODE_42_length_55318_cov_36_2	GCAGTTGCGACGTGTCGCACCCGCTTCGTTCC	4				genomes		411
CriePir86	NODE_42_length_55318_cov_36_2	AAAAATCACGTTCATCGAAAATCACACGTGAT	4				genomes		412
CriePir86	NODE_42_length_55318_cov_36_2	ATGCCCAGGTGCCGGTGCTCAGTCACGAACTT	4				genomes		413
CriePir86	NODE_42_length_55318_cov_36_2	TTGATCAATGCACTTCCGGTTCCGCAGTTTCT	8				genomes		414
CriePir86	NODE_42_length_55318_cov_36_2	GTTGATCAGGGCAACAGATGGGAGTTCGGACA	8				genomes		415
CriePir86	NODE_42_length_55318_cov_36_2	CCGTGGTCACCTTTGTCCCGGTGACTCGCTAA	8	1			genomes		416
CriePir86	NODE_42_length_55318_cov_36_2	CGGGCGGTCTGGCTGCTGCGGCGGCTGTGACT	8				genomes		417
CriePir86	NODE_42_length_55318_cov_36_2	TCAAGTTCGGGTCCGAGCTGGCCGCACACACC	9				genomes		418
CriePir86	NODE_42_length_55318_cov_36_2	AGTGCGGGGTTGAAAAGTGGCTGGGGCGTGAT	7				genomes		419
CriePir86	NODE_42_length_55318_cov_36_2	GCGGCCTCTGTGGGCGTTCCTGATGTCGATCA	3				genomes		420
CriePir86	NODE_42_length_55318_cov_36_2	AGCTGGTTGTAGACGGCGATGCACTGCTCGAT	3				genomes		421
CriePir86	NODE_42_length_55318_cov_36_2	TGGAGGCGTCTTGTGAAGGCTCGCTGAGTCCT	4				genomes		422
CriePir86	NODE_42_length_55318_cov_36_2	GGGTTTTGACTATTGTCGGACCCGCTCTGGAG	4				genomes		423
CriePir86	NODE_42_length_55318_cov_36_2	GGGCACGCCGTGGGTTGGTGATGCATTCGGGT	4				genomes		424
CriePir86	NODE_42_length_55318_cov_36_2	TCGGGCTGCGCGGGTAATGGTGCAGCGCTCCA	3				genomes		425
CriePir86	NODE_42_length_55318_cov_36_2	GAGATTGTCGGCGAGCTGATCCGTTTCATTTT	4		7		genomes		426
CriePir86	NODE_42_length_55318_cov_36_2	TTTTCGTAGATCCCGACGTCGAGGCGCAGAGT	5	2			genomes		427
CriePir86	NODE_42_length_55318_cov_36_2	AATGCCCGGACTTGCCGGGCTAATGAGGGGTA	5	3			genomes		428
CriePir86	NODE_42_length_55318_cov_36_2	AATGGAGAGCAGTTCAGGTGCCGCAGCAATCA	5				genomes		429
CriePir86	NODE_42_length_55318_cov_36_2	AACCACCCCGCCCCGGTTCGCCGGGGCATCGA	4	32			genomes		430
CriePir86	NODE_42_length_55318_cov_36_2	GAAATGCTGGCTCGGCTGACAAAACTTGAGGA	5				genomes		431
CriePir86	NODE_42_length_55318_cov_36_2	GAGCTAGCCCGGCGCCTAGGGGTTTCGCCCCA	9	1			genomes		432
CriePir141	NODE_65_length_28405_cov_26_1	TCTGCGGTGCTCGGGGCGGTCCGCTCCATCAC	6				genomes		433
CriePir141	NODE_65_length_28405_cov_26_1	GGCGTAGCCGACATGGGAACGTTCATTCCCGG	4				genomes		434
CriePir141	NODE_65_length_28405_cov_26_1	AACATGATCTACCGCGGATCGCCGTGGGAGAC	4	1			genomes		435
CriePir141	NODE_65_length_28405_cov_26_1	GTGCCGGCGGTGACCTTGGCTTTGCCCTGCGC	1				genomes		436
CriePir141	NODE_65_length_28405_cov_26_1	GGGGTATTTTCTCCAGGCTGCTACCAGCGCAA	1	2	8		genomes		437
CriePir141	NODE_65_length_28405_cov_26_1	GCGTGATAGCCATCTACCCAAGCCTTCGCGTC	1		1		genomes		438
CriePir141	NODE_65_length_28405_cov_26_1	ATGACCGTAGTTGTCCCGTTCGCCGCATCGAT	1		6		genomes		439
CriePir141	NODE_65_length_28405_cov_26_1	GATCACGAAGAACGATACGACGGCCTGCCCGA	1	1			genomes		440
CriePir141	NODE_65_length_28405_cov_26_1	GCTCCCGCCACCCTGGTCATGCGGGTCTGCAA		2			genomes		441
CriePir141	NODE_65_length_28405_cov_26_1	ACTTTGCCAACAAGGTTTCGTCCGGCCAGGGG		17			genomes		442
CriePir141	NODE_65_length_28405_cov_26_1	ATCACTTGTCGATGCTCGAAGACATACCCTCC					genomes		443
CriePir141	NODE_65_length_28405_cov_26_1	TAGTCGAAGCGCCAGAACTCGCAGCCGCCTTC					genomes		444
CriePir141	NODE_65_length_28405_cov_26_2	TCGACGCGCAGCTGGGGCTCTTCCTTGATGGC	5	33	1		genomes		445
CriePir141	NODE_65_length_28405_cov_26_2	AGGTCCATGCGGTGCGGCCATTCGATGATCGC		31	1		genomes		446
CriePir141	NODE_65_length_28405_cov_26_2	ATGTCTCGTACCGGGCTGGAGTCTCGCATCGA	1				genomes		447
CriePir141	NODE_65_length_28405_cov_26_2	GACTTGGCGCCGATCATGGCCTCCAACTCCTC	1	1			genomes		448
CriePir141	NODE_86_length_22283_cov_23_1	CTAGCGGGATTCCGAGGAGCTGGAGGATCCAAA					genomes		449
CriePir141	NODE_86_length_22283_cov_23_1	TGAGCAACTCCTGGCGGACTGGATAACGACCC		2			genomes		450
CriePir141	NODE_86_length_22283_cov_23_1	TGACCAAGGCCGCCCAAGTCCTGATCTTCGGC		1			genomes		451
CriePir141	NODE_86_length_22283_cov_23_1	ATACCCCGTAGGGTACAGGACTGTCGAAAGAC	1				genomes		452
CriePir141	NODE_86_length_22283_cov_23_1	TGGGTCAAGACCCACATGCCCGAACACAGGGG	2				genomes		453
CriePir141	NODE_86_length_22283_cov_23_1	TAAGCGCCCCCTTGCGGGTTGGCTCAGGCCCT	1				genomes		454
CriePir141	NODE_86_length_22283_cov_23_1	AAGAAACAGCGCCTGTTCGTCGACGAGTACCT	1	1			genomes		455
CriePir141	NODE_86_length_22283_cov_23_1	ATGCGGGCGAGGGCGGTCTGGGAGAGCAGGCC	1	2			genomes		456
CriePir141	NODE_86_length_22283_cov_23_1	ATTGTGGGTCGCCAGCTGCAGACGTTCACGAC	1	1			genomes		457
CriePir141	NODE_86_length_22283_cov_23_1	AGTGGGAAGCCATGGTGGCAGAGTCTCAGAAA	1				genomes		458
CriePir141	NODE_86_length_22283_cov_23_1	ATCAAGTCCGAACTGGGCAATGACGGGTTCAG	1	1			genomes		459
CriePir141	NODE_86_length_22283_cov_23_1	GATCAGGCTAGCCATGACGGGCTCCATTACGC	1				genomes		460
CriePir141	NODE_86_length_22283_cov_23_1	ATCATGACCCAGTTCAACATCATCACCAGCGA	1				genomes		461
CriePir141	NODE_86_length_22283_cov_23_1	ATCAAGGGGCCGAGCGTGCCGCGCAGCCTGCT	1	1			genomes		462
CriePir141	NODE_86_length_22283_cov_23_1	AGGAGTACATGCCGAGGGCGTCTGTGACCATA	1				genomes		463
CriePir141	NODE_86_length_22283_cov_23_1	TCGGACTCAGGCGGACTTGCGCCAGGCCATGC			5		genomes		464
CriePir141	NODE_86_length_22283_cov_23_1	TTTTCGACCGACGCGATGGCACAAGCAAACCT	1		3		genomes		465
CriePir141	NODE_86_length_22283_cov_23_1	ATGTAGTTGCCCTGCATGTTGATTTGCGTGGC	2		7		genomes		466
CriePir141	NODE_86_length_22283_cov_23_1	TATGACCCGTCGTACGACTACGCCTCGAACAC	2				genomes		467
CriePir141	NODE_86_length_22283_cov_23_1	AATTCACCTGCTGCGGCATTCCGAGCGACAAC	1	1			genomes		468
CriePir141	NODE_86_length_22283_cov_23_1	AGTCCCTGGGCAAGCGCCTGATGCCCGGCGTA	1				genomes		469
CriePir141	NODE_86_length_22283_cov_23_1	GGTGTGTGCGGCCAGCTCGGACCCGAACTTGAT	9				genomes		470
CriePir141	NODE_86_length_22283_cov_23_1	GTTTGCAGGAAGCGGCGCTATCGCACCGAACT	1				genomes		471
CriePir141	NODE_86_length_22283_cov_23_1	ATAAACTTCGGTTCCGTAGAGCGCTTCTCCGG	1				genomes		472
CriePir141	NODE_86_length_22283_cov_23_1	ATAGCTACGCCGAGCCAGTTGTAAGCTGACGC	13	1			genomes		473
CriePir141	NODE_86_length_22283_cov_23_1	AAAAAATGTCCCGAAGTTCATAAGCGGGCTTCGGGCGA	1				genomes		474
CriePir141	NODE_86_length_22283_cov_23_2	GGCTTCCGAATCGGAAATCTCGACCAGTACGA	3		1	3	genomes		475
CriePir141	NODE_86_length_22283_cov_23_2	TCCTTGCCGCTCAGCTCGCCGATCTGCTTGTA	2				genomes		476
CriePir141	NODE_86_length_22283_cov_23_2	GCTCAAGGTCGTAACCTCGGCAGGCTGGGCAT	1	14			genomes		477
CriePir141	NODE_86_length_22283_cov_23_2	GACTCCATGCCAAGCCTTCAGCGTCGCAGGTT		1			genomes		478
CriePir141	NODE_86_length_22283_cov_23_2	CGCGACAAGACCGAACCCGACAGAGAACGCCT					genomes		479
CriePir141	NODE_86_length_22283_cov_23_2	TTCAAGCAGGCCCAGGAAGAGCGGGTCACGCT	1				genomes		480
CriePir141	NODE_86_length_22283_cov_23_2	TCGGCGGCTACTACGCCGCCACAGAGGCTGTC	1				genomes		481
CriePir141	NODE_86_length_22283_cov_23_2	CTTATATCCAATGTGGTTTCACAGAATCTCGT	1				genomes		482
CriePir141	NODE_86_length_22283_cov_23_2	TATCTTGCGCCTCGGAAATGGCTGAGAAAGCT	1				genomes		483
CriePir141	NODE_86_length_22283_cov_23_2	GCCGCAAGCAGGGCAGATACTGGTGGCGAATA	1				genomes		484
CriePir141	NODE_86_length_22283_cov_23_2	GGTCTGCCAGTGCTACATGCAACAGGTCACGC	1				genomes		485
CriePir141	NODE_86_length_22283_cov_23_2	CATCCAGTGGGTGGTTTCAGGTCGCTCTACAT	1	2			genomes		486
CriePir141	NODE_86_length_22283_cov_23_2	TATGCTTGCTCATTCTGTCCTCCTGCCTGTCA	1	1			genomes		487
CriePir141	NODE_86_length_22283_cov_23_2	GCGCGCCTCGCGATCGTCTTTCTCCTTTCGGA	1				genomes		488
CriePir141	NODE_86_length_22283_cov_23_2	GAGACGGCCTAGATTGCTGTTGCTGGGACTGC	1				genomes		489
CriePir141	NODE_86_length_22283_cov_23_2	TTTTCGTAGATCCCGACGTCGAGGCGCAGAGT	5	2			genomes		490
CriePir141	NODE_86_length_22283_cov_23_2	GCATGCGTGGTCCTGGTCGTTGCGGCGTTCCT					genomes		491
CriePir141	NODE_86_length_22283_cov_23_2	GAGGAGAAAGAAGCGGCTCTTGCGAGGAGTCA					genomes		492
CriePir161	NODE_97_length_20369_cov_13_1	TGGAGCACCATGTCATCGGCTTGGCTGATGCT					genomes		493
CriePir161	NODE_97_length_20369_cov_13_1	TGACTCCTCGCAAGAGCCGCTTCTTTCTCCTC	1	1			genomes		494
CriePir161	NODE_97_length_20369_cov_13_1	AGGAACGCCGCAACGACCAGGACCACGCATGC					genomes		495
CriePir161	NODE_97_length_20369_cov_13_1	ACTCTGCGCCTCGACGTCGGGATCTACGAAAA	1	1			genomes		496
CriePir161	NODE_97_length_20369_cov_13_1	GCAGTCCCAGCAACAGCAATCTAGGCCGTCTC	1				genomes		497
CriePir161	NODE_97_length_20369_cov_13_1	TCCGAAAGGAGAAAGACGATCGCGAGGCGCGC	1			1	genomes		498
CriePir161	NODE_97_length_20369_cov_13_1	TGACAGGCAGGAGGACAGAATGAGCAAGCATA	1	1			genomes		499
CriePir161	NODE_97_length_20369_cov_13_1	ATGTAGAGCGACCTGAAACCACCCACTGGATG	1				genomes		500
CriePir161	NODE_97_length_20369_cov_13_1	GCGTGACCTGTTGCATGTAGCACTGGCAGACC	1			1	genomes		501
CriePir161	NODE_97_length_20369_cov_13_1	TATTCGCCACCAGTATCTGCCCTGCTTGCGGC	1				genomes		502
CriePir161	NODE_97_length_20369_cov_13_1	AGCTTTCTCAGCCATTTCCGAGGCGCAAGATA	1				genomes		503
CriePir161	NODE_97_length_20369_cov_13_1	ACGAGATTCTGTGAAACCACATTGGATATAAG	1				genomes		504
CriePir161	NODE_97_length_20369_cov_13_1	GACAGCCTCTGTGGCGGCGTAGTAGCCGCCGA	1	5			genomes		505
CriePir161	NODE_97_length_20369_cov_13_1	AGCGTGACCCGCTCTTCCTGGGCCTGCTTGAA	1	10			genomes		506
CriePir161	NODE_97_length_20369_cov_13_1	AGGCGTTCTCTGTCGGGTTCGGTCTTGTCGCG					genomes		507
CriePir161	NODE_97_length_20369_cov_13_1	AACCTGCGACGCTGAAGGCTTGGCATGGAGTC		1			genomes		508
CriePir161	NODE_97_length_20369_cov_13_1	ATGCCCAGCCTGCCGAGGTTACGACCTTGAGC	1	14			genomes		509
CriePir161	NODE_97_length_20369_cov_13_1	TACAAGCAGATCGGCGAGCTGAGCGGCAAGGA	2				genomes		510
CriePir161	NODE_97_length_20369_cov_13_1	TCGTACTGGTCGAGATTTCCGATTCGGAAGCC	3	3	1	3	genomes		511
CriePir161	NODE_97_length_20369_cov_13_2	TCGCCCGAAGCCCGCTTATGAACTTCGGGACATTTTTT	23				genomes		512
CriePir161	NODE_97_length_20369_cov_13_2	GCGTCAGCTTACAACTGGCTCGGCGTAGCTAT	13	1			genomes		513
CriePir161	NODE_97_length_20369_cov_13_2	CCGGAGAAGCGCTCTACGGAACCGAAGTTTAT	1				genomes		514
CriePir161	NODE_97_length_20369_cov_13_2	AGTTCGGTGCGATAGCGCCGCTTCCTGCAAAC	13				genomes		515
CriePir161	NODE_97_length_20369_cov_13_2	ATCAAGTTCGGGTCCGAGCTGGCCGCACACACC	9				genomes		516
CriePir161	NODE_97_length_20369_cov_13_2	TACGCCGGGCATCAGGCGCTTGCCCAGGGACT	1				genomes		517
CriePir161	NODE_97_length_20369_cov_13_2	GTTGTCGCTCGGAATGCCGCAGCAGGTGAATT	1	1			genomes		518
CriePir161	NODE_97_length_20369_cov_13_2	GTGTTCGAGGCGTAGTCGTACGACGGGTCATA	2				genomes		519
CriePir161	NODE_97_length_20369_cov_13_2	GCCACGCAAATCAACATGCAGGGCAACTACAT	2		7		genomes		520
CriePir161	NODE_97_length_20369_cov_13_2	AGGTTTGCTTGTGCCATCGCGTCGGTCGAAAA	1				genomes		521
CriePir161	NODE_97_length_20369_cov_13_2	GCATGGCCTGGCGCAAGTCCGCCTGAGTCCGA			6		genomes		522
CriePir161	NODE_97_length_20369_cov_13_2	TATGGTCACAGACGCCCTCGGCATGTACTCCT	1				genomes		523
CriePir161	NODE_97_length_20369_cov_13_2	AGCAGGCTGCGCGGCACGCTCGGCCCCTTGAT	1				genomes		524
CriePir161	NODE_97_length_20369_cov_13_2	TCGCTGGTGATGATGTTGAACTGGGTCATGAT	1				genomes		525
CriePir161	NODE_97_length_20369_cov_13_2	GCGTAATGGAGCCCGTCATGGCTAGCCTGATC	1				genomes		526
CriePir161	NODE_97_length_20369_cov_13_2	CTGAACCCGTCATTGCCCAGTTCGGACTTGAT	1				genomes		527
CriePir161	NODE_97_length_20369_cov_13_2	TTTCTGAGACTCTGCCACCATGGCTTCCCACT	1				genomes		528
CriePir161	NODE_97_length_20369_cov_13_2	GTCGTGAACGTCTGCAGCTGGCGACCCACAAT	1	1			genomes		529
CriePir161	NODE_97_length_20369_cov_13_2	GGCCTGCTCTCCCAGACCGCCCTCGCCCGCAT	1	2			genomes		530
CriePir161	NODE_97_length_20369_cov_13_2	AGGTACTCGTCGACGAACAGGCGCTGTTTCTT	1	1			genomes		531
CriePir161	NODE_97_length_20369_cov_13_2	AGGGCCTGAGCCAACCCGCAAGGGGGCGCTTA	1				genomes		532
CriePir161	NODE_97_length_20369_cov_13_2	CCCCTGTGTTCGGGCATGTGGGTCTTGACCCA	2				genomes		533
CriePir161	NODE_97_length_20369_cov_13_2	GTCTTTCGACAGTCCTGTACCCTACGGGGTAT	1				genomes		534
CriePir161	NODE_97_length_20369_cov_13_2	GCCGAAGATCAGGACTTGGGCGGCCTTGGTCA		11			genomes		535
CriePir161	NODE_97_length_20369_cov_13_2	GGGTCGTTATCCAGTCCGCCAGGAGTTGCTCA		2			genomes		536
CriePir161	NODE_97_length_20369_cov_13_2	TTTGGATCCTCCAGCTCCTCGGAATCCCGCTAG					genomes		537
CriePir161	NODE_105_length_18717_cov_12_1	TCTGCGGTGCTCGGGGCGGTCCGCTCCATCAC	6				genomes		538
CriePir161	NODE_105_length_18717_cov_12_1	GGCGTAGCCGACATGGGAACGTTCATTCCCGG	4				genomes		539
CriePir161	NODE_105_length_18717_cov_12_1	AACATGATCTACCGCGGATCGCCGTGGGAGAC	4	1			genomes		540
CriePir161	NODE_105_length_18717_cov_12_1	GTGCCGGCGGTGACCTTGGCTTTGCCCTGCGC	1				genomes		541
CriePir161	NODE_105_length_18717_cov_12_1	GGGGTATTTTCTCCAGGCTGCTACCAGCGCAA	1	2	8		genomes		542
CriePir161	NODE_105_length_18717_cov_12_1	GCGTGATAGCCATCTACCCAAGCCTTCGCGTC	1		1		genomes		543
CriePir161	NODE_105_length_18717_cov_12_1	ATGACCGTAGTTGTCCCGTTCGCCGCATCGAT	1		4		genomes		544
CriePir161	NODE_105_length_18717_cov_12_1	GATCACGAAGAACGATACGACGGCCTGCCCGA	1	1			genomes		545
CriePir161	NODE_105_length_18717_cov_12_1	GCTCCCGCCACCCTGGTCATGCGGGTCTGCAA		2			genomes		546
CriePir161	NODE_105_length_18717_cov_12_1	ACTTTGCCAACAAGGTTTCGTCCGGCCAGGGG		17			genomes		547
CriePir161	NODE_105_length_18717_cov_12_1	ATCACTTGTCGATGCTCGAAGACATACCCTCC					genomes		548
CriePir161	NODE_105_length_18717_cov_12_1	TAGTCGAAGCGCCAGAACTCGCAGCCGCCTTC					genomes		549
CriePir161	NODE_105_length_18717_cov_12_2	TCGACGCGCAGCTGGGGCTCTTCCTTGATGGC	5	33	1		genomes		550
CriePir161	NODE_105_length_18717_cov_12_2	AGGTCCATGCGGTGCGGCCATTCGATGATCGC		31	1		genomes		551
CriePir161	NODE_105_length_18717_cov_12_2	ATGTCTCGTACCGGGCTGGAGTCTCGCATCGA	1				genomes		552
CriePir161	NODE_105_length_18717_cov_12_2	GACTTGGCGCCGATCATGGCCTCCAACTCCTC	1	1			genomes		553
CriePir207	NODE_81_length_22289_cov_69_1	ATCAGTCGATCCGATCCAGCGTGCCGTTGAGC		6			genomes		554
CriePir207	NODE_81_length_22289_cov_69_1	TGCCACCCTGTCCGCCGTCGCAGTATCCGTAC		35	1		genomes		555
CriePir207	NODE_81_length_22289_cov_69_1	ATGTCCCAGAGCTTGCCAAGCTGCTGGGCCGC		14			genomes		556
CriePir207	NODE_81_length_22289_cov_69_1	TCGTCGTTGATGCTTTTCAATATCTTTGATGC		4			genomes		557
CriePir207	NODE_81_length_22289_cov_69_1	GATCGACCTGGTGCATACGCTCCGCCTCGATG		19			genomes		558
CriePir207	NODE_81_length_22289_cov_69_1	TGATATCCAGCTGCTCCAGGAACCGCTGGCGG	2	8			genomes		559
CriePir207	NODE_81_length_22289_cov_69_1	TCTGCGGACGCCAGGCGCCCGGCCAACACGCC					genomes		560
CriePir207	NODE_81_length_22289_cov_69_1	ATCACGAAAACGCGGCGGCCGTACCGGTTGCC					genomes		561
CriePir207	NODE_81_length_22289_cov_69_1	ACATGCCGATCCTGCTTAAGCGACGGGATAAT					genomes		562
CriePir207	NODE_81_length_22289_cov_69_1	AGCACCAGGACCGAACCAGGCGGCGCAAAGTC					genomes		563
CriePir207	NODE_81_length_22289_cov_69_1	CGTCCTGGACTACGAGCACCAGACCCTAAAGA		33	1		genomes		564
CriePir207	NODE_81_length_22289_cov_69_1	TCGACAAATATCCTGCAAAGCGAATCAGCCGT		32	1		genomes		565
CriePir207	NODE_81_length_22289_cov_69_1	ACAACAGCCGTTCGTCGGAGTTGACCATGCGT					genomes		566
CriePir207	NODE_81_length_22289_cov_69_1	TCGGATTGGAGCGAGTTGGAGAAGCTACAGAC		1			genomes		567
CriePir207	NODE_81_length_22289_cov_69_1	TCTCCGCCCCAGCTATTGCCGGGGAGGGCATG		13			genomes		568
CriePir207	NODE_81_length_22289_cov_69_1	ATAAAGCACTTCCACGCCGCGCTTGATGCTCT		3			genomes		569
CriePir207	NODE_81_length_22289_cov_69_1	ACCGCCGGCCAGCACACCCCTTGGTCGTTCGC		1			genomes		570
CriePir207	NODE_81_length_22289_cov_69_1	TCTTTGCAATCTACAACAACCCTGATCGACGA	3				genomes		571
CriePir207	NODE_81_length_22289_cov_69_1	AATATGAACATTAGGTACATATCAGGCGGGAA					genomes		572
CriePir207	NODE_81_length_22289_cov_69_1	TTCACGTTGGGCGTAGGACAGCGCGTCCTGCC					genomes		573
CriePir207	NODE_81_length_22289_cov_69_1	AACAGCATGGCGTCCACCCGTACCGCCCTCAT					genomes		574
CriePir207	NODE_81_length_22289_cov_69_1	TACCGTGGCGACGTTGCAACCCGCTGGTCCGA		4			genomes		575
CriePir207	NODE_81_length_22289_cov_69_1	TTGAGCACAACCGGCTGAGCCAGCTGGTTGTC	10				genomes		576
CriePir207	NODE_132_length_14033_cov_54_1	GCCTCGGTTTCCGGCTTGGCGAAGAACTAGGA		25	1		genomes		577
CriePir207	NODE_132_length_14033_cov_54_1	GGGTTTGCTCTGACCATGTCGTGGTGCTCCTT	2	1			genomes		578
CriePir207	NODE_132_length_14033_cov_54_1	GTGACCCAAGGCCCGTTTCCGGATGCCTTGCT	1	1			genomes		579
CriePir207	NODE_132_length_14033_cov_54_1	TGTCGCATCAATCACCGTCGATACGGCCCCTC	1				genomes		580
CriePir207	NODE_132_length_14033_cov_54_1	TGCATCGCGTGCAGCGATATCGGCTACGAACA		9	1		genomes		581
CriePir207	NODE_132_length_14033_cov_54_1	CCGTGCGCTTCGACTTGTCGGTCTCGGCCAGC		3			genomes		582
CriePir207	NODE_132_length_14033_cov_54_1	ATCCAGCAAGGCGGGCAGATCAAGGACAGTTTC		40	1		genomes		583
CriePir256	NODE_40_length_48677_cov_53_1	TGGAGCACCATGTCATCGGCTTGGCTGATGCT					genomes		584
CriePir256	NODE_40_length_48677_cov_53_1	TGACTCCTCGCAAGAGCCGCTTCTTTCTCCTC				1	genomes		585
CriePir256	NODE_40_length_48677_cov_53_1	AGGAACGCCGCAACGACCAGGACCACGCATGC					genomes		586
CriePir256	NODE_40_length_48677_cov_53_1	ACTCTGCGCCTCGACGTCGGGATCTACGAAAA	5	2	1		genomes		587
CriePir256	NODE_40_length_48677_cov_53_1	GCAGTCCCAGCAACAGCAATCTAGGCCGTCTC	1				genomes		588
CriePir256	NODE_40_length_48677_cov_53_1	TCCGAAAGGAGAAAGACGATCGCGAGGCGCGC	1			1	genomes		589
CriePir256	NODE_40_length_48677_cov_53_1	TGACAGGCAGGAGGACAGAATGAGCAAGCATA	1	1			genomes		590
CriePir256	NODE_40_length_48677_cov_53_1	ATGTAGAGCGACCTGAAACCACCCACTGGATG	1				genomes		591
CriePir256	NODE_40_length_48677_cov_53_1	GCGTGACCTGTTGCATGTAGCACTGGCAGACC	1			1	genomes		592
CriePir256	NODE_40_length_48677_cov_53_1	TATTCGCCACCAGTATCTGCCCTGCTTGCGGC	1				genomes		593
CriePir256	NODE_40_length_48677_cov_53_1	AGCTTTCTCAGCCATTTCCGAGGCGCAAGATA	1				genomes		594
CriePir256	NODE_40_length_48677_cov_53_1	ACGAGATTCTGTGAAACCACATTGGATATAAG	1				genomes		595
CriePir256	NODE_40_length_48677_cov_53_1	GACAGCCTCTGTGGCGGCGTAGTAGCCGCCGA	1	5			genomes		596
CriePir256	NODE_40_length_48677_cov_53_1	AGCGTGACCCGCTCTTCCTGGGCCTGCTTGAA	1	10			genomes		597
CriePir256	NODE_40_length_48677_cov_53_1	AGGCGTTCTCTGTCGGGTTCGGTCTTGTCGCG					genomes		598
CriePir256	NODE_40_length_48677_cov_53_1	AACCTGCGACGCTGAAGGCTTGGCATGGAGTC		1			genomes		599
CriePir256	NODE_40_length_48677_cov_53_1	ATGCCCAGCCTGCCGAGGTTACGACCTTGAGC	1	14			genomes		600
CriePir256	NODE_40_length_48677_cov_53_1	TACAAGCAGATCGGCGAGCTGAGCGGCAAGGA	2				genomes		601
CriePir256	NODE_40_length_48677_cov_53_1	TCGTACTGGTCGAGATTTCCGATTCGGAAGCC	3	3	1	3	genomes		602
CriePir256	NODE_40_length_48677_cov_53_2	TCGCCCGAAGCCCGCTTATGAACTTCGGGACATTTTTT	23				genomes		603
CriePir256	NODE_40_length_48677_cov_53_2	GCGTCAGCTTACAACTGGCTCGGCGTAGCTAT	13	1			genomes		604
CriePir256	NODE_40_length_48677_cov_53_2	CCGGAGAAGCGCTCTACGGAACCGAAGTTTAT	1				genomes		605
CriePir256	NODE_40_length_48677_cov_53_2	AGTTCGGTGCGATAGCGCCGCTTCCTGCAAAC	13				genomes		606
CriePir256	NODE_40_length_48677_cov_53_2	ATCAAGTTCGGGTCCGAGCTGGCCGCACACACC	9				genomes		607
CriePir256	NODE_40_length_48677_cov_53_2	TACGCCGGGCATCAGGCGCTTGCCCAGGGACT	1				genomes		608
CriePir256	NODE_40_length_48677_cov_53_2	GTTGTCGCTCGGAATGCCGCAGCAGGTGAATT	1	1			genomes		609
CriePir256	NODE_40_length_48677_cov_53_2	GTGTTCGAGGCGTAGTCGTACGACGGGTCATA	2				genomes		610
CriePir256	NODE_40_length_48677_cov_53_2	GCCACGCAAATCAACATGCAGGGCAACTACAT	2		7		genomes		611
CriePir256	NODE_40_length_48677_cov_53_2	AGGTTTGCTTGTGCCATCGCGTCGGTCGAAAA	1				genomes		612
CriePir256	NODE_40_length_48677_cov_53_2	GCATGGCCTGGCGCAAGTCCGCCTGAGTCCGA			6		genomes		613
CriePir256	NODE_40_length_48677_cov_53_2	TATGGTCACAGACGCCCTCGGCATGTACTCCT	1				genomes		614
CriePir256	NODE_40_length_48677_cov_53_2	AGCAGGCTGCGCGGCACGCTCGGCCCCTTGAT	1				genomes		615
CriePir256	NODE_40_length_48677_cov_53_2	TCGCTGGTGATGATGTTGAACTGGGTCATGAT	1				genomes		616
CriePir256	NODE_40_length_48677_cov_53_2	GCGTAATGGAGCCCGTCATGGCTAGCCTGATC	1				genomes		617
CriePir256	NODE_40_length_48677_cov_53_2	CTGAACCCGTCATTGCCCAGTTCGGACTTGAT	1				genomes		618
CriePir256	NODE_40_length_48677_cov_53_2	TTTCTGAGACTCTGCCACCATGGCTTCCCACT	1				genomes		619
CriePir256	NODE_40_length_48677_cov_53_2	GTCGTGAACGTCTGCAGCTGGCGACCCACAAT	1	1			genomes		620
CriePir256	NODE_40_length_48677_cov_53_2	GGCCTGCTCTCCCAGACCGCCCTCGCCCGCAT	1	2			genomes		621
CriePir256	NODE_40_length_48677_cov_53_2	AGGTACTCGTCGACGAACAGGCGCTGTTTCTT	1	1			genomes		622
CriePir256	NODE_40_length_48677_cov_53_2	AGGGCCTGAGCCAACCCGCAAGGGGGCGCTTA	1				genomes		623
CriePir256	NODE_40_length_48677_cov_53_2	CCCCTGTGTTCGGGCATGTGGGTCTTGACCCA	2				genomes		624
CriePir256	NODE_40_length_48677_cov_53_2	GTCTTTCGACAGTCCTGTACCCTACGGGGTAT	1				genomes		625
CriePir256	NODE_40_length_48677_cov_53_2	GCCGAAGATCAGGACTTGGGCGGCCTTGGTCA		11			genomes		626
CriePir256	NODE_40_length_48677_cov_53_2	GGGTCGTTATCCAGTCCGCCAGGAGTTGCTCA		2			genomes		627
CriePir256	NODE_40_length_48677_cov_53_2	TTTGGATCCTCCAGCTCCTCGGAATCCCGCTAG					genomes		628
CriePir256	NODE_42_length_44192_cov_53_1	ACCGGAGGAGTTGGAGGCCATGATCGGCGCCAAGTC	1	1			genomes		629
CriePir256	NODE_42_length_44192_cov_53_1	ACCGTCGATGCGAGACTCCAGCCCGGTACGAGACAT	1				genomes		630
CriePir256	NODE_42_length_44192_cov_53_1	ACCGGCGATCATCGAATGGCCGCACCGCATGGACCT	5	29	1		genomes		631
CriePir256	NODE_42_length_44192_cov_53_1	ACCGGCCATCAAGGAAGAGCCCCAGCTGCGCGTCGA	5	33	1		genomes		632
CriePir256	NODE_42_length_44192_cov_53_2	GAAGGCGGCTGCGAGTTCTGGCGCTTCGACTA					genomes		633
CriePir256	NODE_42_length_44192_cov_53_2	GGAGGGTATGTCTTCGAGCATCGACAAGTGAT					genomes		634
CriePir256	NODE_42_length_44192_cov_53_2	CCCCTGGCCGGACGAAACCTTGTTGGCAAAGT		17			genomes		635
CriePir256	NODE_42_length_44192_cov_53_2	TTGCAGACCCGCATGACCAGGGTGGCGGGAGC		2			genomes		636
CriePir256	NODE_42_length_44192_cov_53_2	TCGGGCAGGCCGTCGTATCGTTCTTCGTGATC	1	1			genomes		637
CriePir256	NODE_42_length_44192_cov_53_2	ATCGATGCGGCGAACGGGACAACTACGGTCAT	1		4		genomes		638
CriePir256	NODE_42_length_44192_cov_53_2	GACGCGAAGGCTTGGGTAGATGGCTATCACGC	1				genomes		639
CriePir256	NODE_42_length_44192_cov_53_2	TTGCGCTGGTAGCAGCCTGGAGAAAATACCCC	1	2	8		genomes		640
CriePir256	NODE_42_length_44192_cov_53_2	GCGCAGGGCAAAGCCAAGGTCACCGCCGGCAC	1				genomes		641
CriePir256	NODE_42_length_44192_cov_53_2	GTCTCCCACGGCGATCCGCGGTAGATCATGTT	4	1			genomes		642
CriePir256	NODE_42_length_44192_cov_53_2	CCGGGAATGAACGTTCCCATGTCGGCTACGCC	4				genomes		643
CriePir256	NODE_42_length_44192_cov_53_2	GTGATGGAGCGGACCGCCCCGAGCACCGCAGA	6				genomes		644
CriePir286	NODE_95_length_19935_cov_323_1	CTAGCGGGATTCCGAGGAGCTGGAGGATCCAAA					genomes		645
CriePir286	NODE_95_length_19935_cov_323_1	TGAGCAACTCCTGGCGGACTGGATAACGACCC		2			genomes		646
CriePir286	NODE_95_length_19935_cov_323_1	TGACCAAGGCCGCCCAAGTCCTGATCTTCGGC		11			genomes		647
CriePir286	NODE_95_length_19935_cov_323_1	ATACCCCGTAGGGTACAGGACTGTCGAAAGAC	1				genomes		648
CriePir286	NODE_95_length_19935_cov_323_1	TGGGTCAAGACCCACATGCCCGAACACAGGGG	2				genomes		649
CriePir286	NODE_95_length_19935_cov_323_1	TAAGCGCCCCCTTGCGGGTTGGCTCAGGCCCT	1				genomes		650
CriePir286	NODE_95_length_19935_cov_323_1	AAGAAACAGCGCCTGTTCGTCGACGAGTACCT	1	1			genomes		651
CriePir286	NODE_95_length_19935_cov_323_1	ATGCGGGCGAGGGCGGTCTGGGAGAGCAGGCC	1	2			genomes		652
CriePir286	NODE_95_length_19935_cov_323_1	ATTGTGGGTCGCCAGCTGCAGACGTTCACGAC	1	1			genomes		653
CriePir286	NODE_95_length_19935_cov_323_1	AGTGGGAAGCCATGGTGGCAGAGTCTCAGAAA	1				genomes		654
CriePir286	NODE_95_length_19935_cov_323_1	ATCAAGTCCGAACTGGGCAATGACGGGTTCAG	1	1			genomes		655
CriePir286	NODE_95_length_19935_cov_323_1	GATCAGGCTAGCCATGACGGGCTCCATTACGC	1				genomes		656
CriePir286	NODE_95_length_19935_cov_323_1	ATCATGACCCAGTTCAACATCATCACCAGCGA	1				genomes		657
CriePir286	NODE_95_length_19935_cov_323_1	ATCAAGGGGCCGAGCGTGCCGCGCAGCCTGCT	1	1			genomes		658
CriePir286	NODE_95_length_19935_cov_323_1	AGGAGTACATGCCGAGGGCGTCTGTGACCATA	1				genomes		659
CriePir286	NODE_95_length_19935_cov_323_1	TCGGACTCAGGCGGACTTGCGCCAGGCCATGC			6		genomes		660
CriePir286	NODE_95_length_19935_cov_323_1	TTTTCGACCGACGCGATGGCACAAGCAAACCT	1		3		genomes		661
CriePir286	NODE_95_length_19935_cov_323_1	ATGTAGTTGCCCTGCATGTTGATTTGCGTGGC	2		7		genomes		662
CriePir286	NODE_95_length_19935_cov_323_1	TATGACCCGTCGTACGACTACGCCTCGAACAC	2				genomes		663
CriePir286	NODE_95_length_19935_cov_323_1	AATTCACCTGCTGCGGCATTCCGAGCGACAAC	1	1			genomes		664
CriePir286	NODE_95_length_19935_cov_323_1	AGTCCCTGGGCAAGCGCCTGATGCCCGGCGTA	1				genomes		665
CriePir286	NODE_95_length_19935_cov_323_1	GGTGTGTGCGGCCAGCTCGGACCCGAACTTGAT	9				genomes		666
CriePir286	NODE_95_length_19935_cov_323_1	GTTTGCAGGAAGCGGCGCTATCGCACCGAACT	13				genomes		667
CriePir286	NODE_95_length_19935_cov_323_1	ATAAACTTCGGTTCCGTAGAGCGCTTCTCCGG	1				genomes		668
CriePir286	NODE_95_length_19935_cov_323_1	ATAGCTACGCCGAGCCAGTTGTAAGCTGACGC	13	1			genomes		669
CriePir286	NODE_95_length_19935_cov_323_1	AAAAAATGTCCCGAAGTTCATAAGCGGGCTTCGGGCGA	23				genomes		670
CriePir286	NODE_95_length_19935_cov_323_2	GGCTTCCGAATCGGAAATCTCGACCAGTACGA	3		1	3	genomes		671
CriePir286	NODE_95_length_19935_cov_323_2	TCCTTGCCGCTCAGCTCGCCGATCTGCTTGTA	2				genomes		672
CriePir286	NODE_95_length_19935_cov_323_2	GCTCAAGGTCGTAACCTCGGCAGGCTGGGCAT	1	14			genomes		673
CriePir286	NODE_95_length_19935_cov_323_2	GACTCCATGCCAAGCCTTCAGCGTCGCAGGTT		1			genomes		674
CriePir286	NODE_95_length_19935_cov_323_2	CGCGACAAGACCGAACCCGACAGAGAACGCCT					genomes		675
CriePir286	NODE_95_length_19935_cov_323_2	TTCAAGCAGGCCCAGGAAGAGCGGGTCACGCT	1				genomes		676
CriePir286	NODE_95_length_19935_cov_323_2	TCGGCGGCTACTACGCCGCCACAGAGGCTGTC	1				genomes		677
CriePir286	NODE_95_length_19935_cov_323_2	CTTATATCCAATGTGGTTTCACAGAATCTCGT	1				genomes		678
CriePir286	NODE_95_length_19935_cov_323_2	TATCTTGCGCCTCGGAAATGGCTGAGAAAGCT	1				genomes		679
CriePir286	NODE_95_length_19935_cov_323_2	GCCGCAAGCAGGGCAGATACTGGTGGCGAATA	1				genomes		680
CriePir286	NODE_95_length_19935_cov_323_2	GGTCTGCCAGTGCTACATGCAACAGGTCACGC	1				genomes		681
CriePir286	NODE_95_length_19935_cov_323_2	CATCCAGTGGGTGGTTTCAGGTCGCTCTACAT	1	2			genomes		682
CriePir286	NODE_95_length_19935_cov_323_2	TATGCTTGCTCATTCTGTCCTCCTGCCTGTCA	1	1			genomes		683
CriePir286	NODE_95_length_19935_cov_323_2	GCGCGCCTCGCGATCGTCTTTCTCCTTTCGGA	1				genomes		684
CriePir286	NODE_95_length_19935_cov_323_2	GAGACGGCCTAGATTGCTGTTGCTGGGACTGC	1				genomes		685
CriePir286	NODE_95_length_19935_cov_323_2	TTTTCGTAGATCCCGACGTCGAGGCGCAGAGT	5	2			genomes		686
CriePir286	NODE_95_length_19935_cov_323_2	GCATGCGTGGTCCTGGTCGTTGCGGCGTTCCT					genomes		687
CriePir286	NODE_95_length_19935_cov_323_2	GAGGAGAAAGAAGCGGCTCTTGCGAGGAGTCA					genomes		688
CriePir286	NODE_95_length_19935_cov_323_2	AGCATCAGCCAAGCCGATGACATGGTGCTCCA					genomes		689
CriePir286	NODE_99_length_18633_cov_328_1	ACCGGAGGAGTTGGAGGCCATGATCGGCGCCAAGTC	1	1			genomes		690
CriePir286	NODE_99_length_18633_cov_328_1	ACCGTCGATGCGAGACTCCAGCCCGGTACGAGACAT	1				genomes		691
CriePir286	NODE_99_length_18633_cov_328_1	ACCGGCGATCATCGAATGGCCGCACCGCATGGACCT	5	29	1		genomes		692
CriePir286	NODE_99_length_18633_cov_328_1	ACCGGCCATCAAGGAAGAGCCCCAGCTGCGCGTCGA	5	33	1		genomes		693
CriePir286	NODE_99_length_18633_cov_328_2	GAAGGCGGCTGCGAGTTCTGGCGCTTCGACTA					genomes		694
CriePir286	NODE_99_length_18633_cov_328_2	GGAGGGTATGTCTTCGAGCATCGACAAGTGAT					genomes		695
CriePir286	NODE_99_length_18633_cov_328_2	CCCCTGGCCGGACGAAACCTTGTTGGCAAAGT		17			genomes		696
CriePir286	NODE_99_length_18633_cov_328_2	TTGCAGACCCGCATGACCAGGGTGGCGGGAGC		2			genomes		697
CriePir286	NODE_99_length_18633_cov_328_2	TCGGGCAGGCCGTCGTATCGTTCTTCGTGATC	1	1			genomes		698
CriePir286	NODE_99_length_18633_cov_328_2	ATCGATGCGGCGAACGGGACAACTACGGTCAT	1		4		genomes		699
CriePir286	NODE_99_length_18633_cov_328_2	GACGCGAAGGCTTGGGTAGATGGCTATCACGC	1				genomes		700
CriePir286	NODE_99_length_18633_cov_328_2	TTGCGCTGGTAGCAGCCTGGAGAAAATACCCC	1	2	8		genomes		701
CriePir286	NODE_99_length_18633_cov_328_2	GCGCAGGGCAAAGCCAAGGTCACCGCCGGCAC	1				genomes		702
CriePir286	NODE_99_length_18633_cov_328_2	GTCTCCCACGGCGATCCGCGGTAGATCATGTT	4	1			genomes		703
CriePir286	NODE_99_length_18633_cov_328_2	CCGGGAATGAACGTTCCCATGTCGGCTACGCC	4				genomes		704
CriePir286	NODE_99_length_18633_cov_328_2	GTGATGGAGCGGACCGCCCCGAGCACCGCAGA	6				genomes		705
CriePir287	NODE_93_length_19258_cov_292_1	TGGAGCACCATGTCATCGGCTTGGCTGATGCT					genomes		706
CriePir287	NODE_93_length_19258_cov_292_1	TGACTCCTCGCAAGAGCCGCTTCTTTCTCCTC				1	genomes		707
CriePir287	NODE_93_length_19258_cov_292_1	AGGAACGCCGCAACGACCAGGACCACGCATGC					genomes		708
CriePir287	NODE_93_length_19258_cov_292_1	ACTCTGCGCCTCGACGTCGGGATCTACGAAAA	5	2	1		genomes		709
CriePir287	NODE_93_length_19258_cov_292_1	GCAGTCCCAGCAACAGCAATCTAGGCCGTCTC	1				genomes		710
CriePir287	NODE_93_length_19258_cov_292_1	TCCGAAAGGAGAAAGACGATCGCGAGGCGCGC	1			1	genomes		711
CriePir287	NODE_93_length_19258_cov_292_1	TGACAGGCAGGAGGACAGAATGAGCAAGCATA	1	1			genomes		712
CriePir287	NODE_93_length_19258_cov_292_1	ATGTAGAGCGACCTGAAACCACCCACTGGATG	1				genomes		713
CriePir287	NODE_93_length_19258_cov_292_1	GCGTGACCTGTTGCATGTAGCACTGGCAGACC	1			1	genomes		714
CriePir287	NODE_93_length_19258_cov_292_1	TATTCGCCACCAGTATCTGCCCTGCTTGCGGC	1				genomes		715
CriePir287	NODE_93_length_19258_cov_292_1	AGCTTTCTCAGCCATTTCCGAGGCGCAAGATA	1				genomes		716
CriePir287	NODE_93_length_19258_cov_292_1	ACGAGATTCTGTGAAACCACATTGGATATAAG	1				genomes		717
CriePir287	NODE_93_length_19258_cov_292_1	GACAGCCTCTGTGGCGGCGTAGTAGCCGCCGA	1	5			genomes		718
CriePir287	NODE_93_length_19258_cov_292_1	AGCGTGACCCGCTCTTCCTGGGCCTGCTTGAA	1	10			genomes		719
CriePir287	NODE_93_length_19258_cov_292_1	AGGCGTTCTCTGTCGGGTTCGGTCTTGTCGCG					genomes		720
CriePir287	NODE_93_length_19258_cov_292_1	AACCTGCGACGCTGAAGGCTTGGCATGGAGTC		1			genomes		721
CriePir287	NODE_93_length_19258_cov_292_1	ATGCCCAGCCTGCCGAGGTTACGACCTTGAGC	1	14			genomes		722
CriePir287	NODE_93_length_19258_cov_292_1	TACAAGCAGATCGGCGAGCTGAGCGGCAAGGA	2				genomes		723
CriePir287	NODE_93_length_19258_cov_292_1	TCGTACTGGTCGAGATTTCCGATTCGGAAGCC	3	3	1	3	genomes		724
CriePir287	NODE_93_length_19258_cov_292_2	TCGCCCGAAGCCCGCTTATGAACTTCGGGACATTTTTT	23				genomes		725
CriePir287	NODE_93_length_19258_cov_292_2	GCGTCAGCTTACAACTGGCTCGGCGTAGCTAT	13	1			genomes		726
CriePir287	NODE_93_length_19258_cov_292_2	CCGGAGAAGCGCTCTACGGAACCGAAGTTTAT	1				genomes		727
CriePir287	NODE_93_length_19258_cov_292_2	AGTTCGGTGCGATAGCGCCGCTTCCTGCAAAC	13				genomes		728
CriePir287	NODE_93_length_19258_cov_292_2	ATCAAGTTCGGGTCCGAGCTGGCCGCACACACC	9				genomes		729
CriePir287	NODE_93_length_19258_cov_292_2	TACGCCGGGCATCAGGCGCTTGCCCAGGGACT	1				genomes		730
CriePir287	NODE_93_length_19258_cov_292_2	GTTGTCGCTCGGAATGCCGCAGCAGGTGAATT	1	1			genomes		731
CriePir287	NODE_93_length_19258_cov_292_2	GTGTTCGAGGCGTAGTCGTACGACGGGTCATA	2				genomes		732
CriePir287	NODE_93_length_19258_cov_292_2	GCCACGCAAATCAACATGCAGGGCAACTACAT	2		7		genomes		733
CriePir287	NODE_93_length_19258_cov_292_2	AGGTTTGCTTGTGCCATCGCGTCGGTCGAAAA	1				genomes		734
CriePir287	NODE_93_length_19258_cov_292_2	GCATGGCCTGGCGCAAGTCCGCCTGAGTCCGA			6		genomes		735
CriePir287	NODE_93_length_19258_cov_292_2	TATGGTCACAGACGCCCTCGGCATGTACTCCT	1				genomes		736
CriePir287	NODE_93_length_19258_cov_292_2	AGCAGGCTGCGCGGCACGCTCGGCCCCTTGAT	1				genomes		737
CriePir287	NODE_93_length_19258_cov_292_2	TCGCTGGTGATGATGTTGAACTGGGTCATGAT	1				genomes		738
CriePir287	NODE_93_length_19258_cov_292_2	GCGTAATGGAGCCCGTCATGGCTAGCCTGATC	1				genomes		739
CriePir287	NODE_93_length_19258_cov_292_2	CTGAACCCGTCATTGCCCAGTTCGGACTTGAT	1				genomes		740
CriePir287	NODE_93_length_19258_cov_292_2	TTTCTGAGACTCTGCCACCATGGCTTCCCACT	1				genomes		741
CriePir287	NODE_93_length_19258_cov_292_2	GTCGTGAACGTCTGCAGCTGGCGACCCACAAT	1	1			genomes		742
CriePir287	NODE_93_length_19258_cov_292_2	GGCCTGCTCTCCCAGACCGCCCTCGCCCGCAT	1	2			genomes		743
CriePir287	NODE_93_length_19258_cov_292_2	AGGTACTCGTCGACGAACAGGCGCTGTTTCTT	1	1			genomes		744
CriePir287	NODE_93_length_19258_cov_292_2	AGGGCCTGAGCCAACCCGCAAGGGGGCGCTTA	1				genomes		745
CriePir287	NODE_93_length_19258_cov_292_2	CCCCTGTGTTCGGGCATGTGGGTCTTGACCCA	2				genomes		746
CriePir287	NODE_93_length_19258_cov_292_2	GTCTTTCGACAGTCCTGTACCCTACGGGGTAT	1				genomes		747
CriePir287	NODE_93_length_19258_cov_292_2	GCCGAAGATCAGGACTTGGGCGGCCTTGGTCA		11			genomes		748
CriePir287	NODE_93_length_19258_cov_292_2	GGGTCGTTATCCAGTCCGCCAGGAGTTGCTCA		2			genomes		749
CriePir287	NODE_93_length_19258_cov_292_2	TTTGGATCCTCCAGCTCCTCGGAATCCCGCTAG					genomes		750
CriePir287	NODE_98_length_18987_cov_239_1	ACCGGAGGAGTTGGAGGCCATGATCGGCGCCAAGTC	1	1			genomes		751
CriePir287	NODE_98_length_18987_cov_239_1	ACCGTCGATGCGAGACTCCAGCCCGGTACGAGACAT	1				genomes		752
CriePir287	NODE_98_length_18987_cov_239_1	ACCGGCGATCATCGAATGGCCGCACCGCATGGACCT	5	29	1		genomes		753
CriePir287	NODE_98_length_18987_cov_239_1	ACCGGCCATCAAGGAAGAGCCCCAGCTGCGCGTCGA	5	33	1		genomes		754
CriePir287	NODE_98_length_18987_cov_239_2	GAAGGCGGCTGCGAGTTCTGGCGCTTCGACTA					genomes		755
CriePir287	NODE_98_length_18987_cov_239_2	GGAGGGTATGTCTTCGAGCATCGACAAGTGAT					genomes		756
CriePir287	NODE_98_length_18987_cov_239_2	CCCCTGGCCGGACGAAACCTTGTTGGCAAAGT		17			genomes		757
CriePir287	NODE_98_length_18987_cov_239_2	TTGCAGACCCGCATGACCAGGGTGGCGGGAGC		2			genomes		758
CriePir287	NODE_98_length_18987_cov_239_2	TCGGGCAGGCCGTCGTATCGTTCTTCGTGATC	1	1			genomes		759
CriePir287	NODE_98_length_18987_cov_239_2	ATCGATGCGGCGAACGGGACAACTACGGTCAT	1		4		genomes		760
CriePir287	NODE_98_length_18987_cov_239_2	GACGCGAAGGCTTGGGTAGATGGCTATCACGC	1				genomes		761
CriePir287	NODE_98_length_18987_cov_239_2	TTGCGCTGGTAGCAGCCTGGAGAAAATACCCC	1	2	8		genomes		762
CriePir287	NODE_98_length_18987_cov_239_2	GCGCAGGGCAAAGCCAAGGTCACCGCCGGCAC	1				genomes		763
CriePir287	NODE_98_length_18987_cov_239_2	GTCTCCCACGGCGATCCGCGGTAGATCATGTT	4	1			genomes		764
CriePir287	NODE_98_length_18987_cov_239_2	CCGGGAATGAACGTTCCCATGTCGGCTACGCC	4				genomes		765
CriePir287	NODE_98_length_18987_cov_239_2	GTGATGGAGCGGACCGCCCCGAGCACCGCAGA	6				genomes		766
CriePir291	NODE_79_length_19263_cov_269_1	CTAGCGGGATTCCGAGGAGCTGGAGGATCCAAA					genomes		767
CriePir291	NODE_79_length_19263_cov_269_1	TGAGCAACTCCTGGCGGACTGGATAACGACCC		2			genomes		768
CriePir291	NODE_79_length_19263_cov_269_1	TGACCAAGGCCGCCCAAGTCCTGATCTTCGGC		11			genomes		769
CriePir291	NODE_79_length_19263_cov_269_1	ATACCCCGTAGGGTACAGGACTGTCGAAAGAC	1				genomes		770
CriePir291	NODE_79_length_19263_cov_269_1	TGGGTCAAGACCCACATGCCCGAACACAGGGG	2				genomes		771
CriePir291	NODE_79_length_19263_cov_269_1	TAAGCGCCCCCTTGCGGGTTGGCTCAGGCCCT	1				genomes		772
CriePir291	NODE_79_length_19263_cov_269_1	AAGAAACAGCGCCTGTTCGTCGACGAGTACCT	1	1			genomes		773
CriePir291	NODE_79_length_19263_cov_269_1	ATGCGGGCGAGGGCGGTCTGGGAGAGCAGGCC	1	2			genomes		774
CriePir291	NODE_79_length_19263_cov_269_1	ATTGTGGGTCGCCAGCTGCAGACGTTCACGAC	1	1			genomes		775
CriePir291	NODE_79_length_19263_cov_269_1	AGTGGGAAGCCATGGTGGCAGAGTCTCAGAAA	1				genomes		776
CriePir291	NODE_79_length_19263_cov_269_1	ATCAAGTCCGAACTGGGCAATGACGGGTTCAG	1	1			genomes		777
CriePir291	NODE_79_length_19263_cov_269_1	GATCAGGCTAGCCATGACGGGCTCCATTACGC	1				genomes		778
CriePir291	NODE_79_length_19263_cov_269_1	ATCATGACCCAGTTCAACATCATCACCAGCGA	1				genomes		779
CriePir291	NODE_79_length_19263_cov_269_1	ATCAAGGGGCCGAGCGTGCCGCGCAGCCTGCT	1	1			genomes		780
CriePir291	NODE_79_length_19263_cov_269_1	AGGAGTACATGCCGAGGGCGTCTGTGACCATA	1				genomes		781
CriePir291	NODE_79_length_19263_cov_269_1	TCGGACTCAGGCGGACTTGCGCCAGGCCATGC			6		genomes		782
CriePir291	NODE_79_length_19263_cov_269_1	TTTTCGACCGACGCGATGGCACAAGCAAACCT	1		3		genomes		783
CriePir291	NODE_79_length_19263_cov_269_1	ATGTAGTTGCCCTGCATGTTGATTTGCGTGGC	2		7		genomes		784
CriePir291	NODE_79_length_19263_cov_269_2	GGCTTCCGAATCGGAAATCTCGACCAGTACGA	3		1	3	genomes		785
CriePir291	NODE_79_length_19263_cov_269_2	TCCTTGCCGCTCAGCTCGCCGATCTGCTTGTA	2				genomes		786
CriePir291	NODE_79_length_19263_cov_269_2	GCTCAAGGTCGTAACCTCGGCAGGCTGGGCAT	1	14			genomes		787
CriePir291	NODE_79_length_19263_cov_269_2	GACTCCATGCCAAGCCTTCAGCGTCGCAGGTT		1			genomes		788
CriePir291	NODE_79_length_19263_cov_269_2	CGCGACAAGACCGAACCCGACAGAGAACGCCT					genomes		789
CriePir291	NODE_79_length_19263_cov_269_2	TTCAAGCAGGCCCAGGAAGAGCGGGTCACGCT	1				genomes		790
CriePir291	NODE_79_length_19263_cov_269_2	TCGGCGGCTACTACGCCGCCACAGAGGCTGTC	1				genomes		791
CriePir291	NODE_79_length_19263_cov_269_2	CTTATATCCAATGTGGTTTCACAGAATCTCGT	1				genomes		792
CriePir291	NODE_79_length_19263_cov_269_2	TATCTTGCGCCTCGGAAATGGCTGAGAAAGCT	1				genomes		793
CriePir291	NODE_79_length_19263_cov_269_2	GCCGCAAGCAGGGCAGATACTGGTGGCGAATA	1				genomes		794
CriePir291	NODE_79_length_19263_cov_269_2	GGTCTGCCAGTGCTACATGCAACAGGTCACGC	1				genomes		795
CriePir291	NODE_79_length_19263_cov_269_2	CATCCAGTGGGTGGTTTCAGGTCGCTCTACAT	1	2			genomes		796
CriePir291	NODE_79_length_19263_cov_269_2	TATGCTTGCTCATTCTGTCCTCCTGCCTGTCA	1	1			genomes		797
CriePir291	NODE_79_length_19263_cov_269_2	GCGCGCCTCGCGATCGTCTTTCTCCTTTCGGA	1				genomes		798
CriePir291	NODE_79_length_19263_cov_269_2	GAGACGGCCTAGATTGCTGTTGCTGGGACTGC	1				genomes		799
CriePir291	NODE_79_length_19263_cov_269_2	TTTTCGTAGATCCCGACGTCGAGGCGCAGAGT	5	2			genomes		800
CriePir291	NODE_79_length_19263_cov_269_2	GCATGCGTGGTCCTGGTCGTTGCGGCGTTCCT					genomes		801
CriePir291	NODE_79_length_19263_cov_269_2	GAGGAGAAAGAAGCGGCTCTTGCGAGGAGTCA					genomes		802
CriePir291	NODE_79_length_19263_cov_269_2	AGCATCAGCCAAGCCGATGACATGGTGCTCCA					genomes		803
CriePir291	NODE_109_length_16023_cov_243_1	TCTGCGGTGCTCGGGGCGGTCCGCTCCATCAC	6				genomes		804
CriePir291	NODE_109_length_16023_cov_243_1	GGCGTAGCCGACATGGGAACGTTCATTCCCGG	4				genomes		805
CriePir291	NODE_109_length_16023_cov_243_1	AACATGATCTACCGCGGATCGCCGTGGGAGAC	4	1			genomes		806
CriePir291	NODE_109_length_16023_cov_243_1	GTGCCGGCGGTGACCTTGGCTTTGCCCTGCGC	1				genomes		807
CriePir291	NODE_109_length_16023_cov_243_1	GGGGTATTTTCTCCAGGCTGCTACCAGCGCAA	1	2	8		genomes		808
CriePir291	NODE_109_length_16023_cov_243_1	GCGTGATAGCCATCTACCCAAGCCTTCGCGTC	1		1		genomes		809
CriePir291	NODE_109_length_16023_cov_243_1	ATGACCGTAGTTGTCCCGTTCGCCGCATCGAT	1		4		genomes		810
CriePir291	NODE_109_length_16023_cov_243_1	GATCACGAAGAACGATACGACGGCCTGCCCGA	1	1			genomes		811
CriePir291	NODE_109_length_16023_cov_243_1	GCTCCCGCCACCCTGGTCATGCGGGTCTGCAA		2			genomes		812
CriePir291	NODE_109_length_16023_cov_243_1	ACTTTGCCAACAAGGTTTCGTCCGGCCAGGGG		17			genomes		813
CriePir291	NODE_109_length_16023_cov_243_1	ATCACTTGTCGATGCTCGAAGACATACCCTCC					genomes		814
CriePir291	NODE_109_length_16023_cov_243_1	TAGTCGAAGCGCCAGAACTCGCAGCCGCCTTC					genomes		815
CriePir291	NODE_109_length_16023_cov_243_2	TCGACGCGCAGCTGGGGCTCTTCCTTGATGGC	5	33	1		genomes		816
CriePir291	NODE_109_length_16023_cov_243_2	AGGTCCATGCGGTGCGGCCATTCGATGATCGC		31	1		genomes		817
CriePir291	NODE_109_length_16023_cov_243_2	ATGTCTCGTACCGGGCTGGAGTCTCGCATCGA	1				genomes		818
CriePir291	NODE_109_length_16023_cov_243_2	GACTTGGCGCCGATCATGGCCTCCAACTCCTC	1	1			genomes		819
CriePir324	NODE_59_length_29174_cov_51_1	TCTGCGGTGCTCGGGGCGGTCCGCTCCATCAC	6				genomes		820
CriePir324	NODE_59_length_29174_cov_51_1	GGCGTAGCCGACATGGGAACGTTCATTCCCGG	4				genomes		821
CriePir324	NODE_59_length_29174_cov_51_1	AACATGATCTACCGCGGATCGCCGTGGGAGAC	4	1			genomes		822
CriePir324	NODE_59_length_29174_cov_51_1	GTGCCGGCGGTGACCTTGGCTTTGCCCTGCGC	1				genomes		823
CriePir324	NODE_59_length_29174_cov_51_1	GGGGTATTTTCTCCAGGCTGCTACCAGCGCAA	1	2	8		genomes		824
CriePir324	NODE_59_length_29174_cov_51_1	GCGTGATAGCCATCTACCCAAGCCTTCGCGTC	1		1		genomes		825
CriePir324	NODE_59_length_29174_cov_51_1	ATGACCGTAGTTGTCCCGTTCGCCGCATCGAT	1		3		genomes		826
CriePir324	NODE_59_length_29174_cov_51_1	GATCACGAAGAACGATACGACGGCCTGCCCGA	1	1			genomes		827
CriePir324	NODE_59_length_29174_cov_51_1	GCTCCCGCCACCCTGGTCATGCGGGTCTGCAA		2			genomes		828
CriePir324	NODE_59_length_29174_cov_51_1	ACTTTGCCAACAAGGTTTCGTCCGGCCAGGGG		17			genomes		829
CriePir324	NODE_59_length_29174_cov_51_1	ATCACTTGTCGATGCTCGAAGACATACCCTCC					genomes		830
CriePir324	NODE_59_length_29174_cov_51_1	TAGTCGAAGCGCCAGAACTCGCAGCCGCCTTC					genomes		831
CriePir324	NODE_59_length_29174_cov_51_2	TCGACGCGCAGCTGGGGCTCTTCCTTGATGGC	5	33	1		genomes		832
CriePir324	NODE_59_length_29174_cov_51_2	AGGTCCATGCGGTGCGGCCATTCGATGATCGC		31	1		genomes		833
CriePir324	NODE_59_length_29174_cov_51_2	ATGTCTCGTACCGGGCTGGAGTCTCGCATCGA	1				genomes		834
CriePir324	NODE_59_length_29174_cov_51_2	GACTTGGCGCCGATCATGGCCTCCAACTCCTC	1	1			genomes		835
CriePir324	NODE_103_length_20358_cov_62_1	TGACTCCTCGCAAGAGCCGCTTCTTTCTCCTC				1	genomes		836
CriePir324	NODE_103_length_20358_cov_62_1	AGGAACGCCGCAACGACCAGGACCACGCATGC					genomes		837
CriePir324	NODE_103_length_20358_cov_62_1	ACTCTGCGCCTCGACGTCGGGATCTACGAAAA	5	2	1		genomes		838
CriePir324	NODE_103_length_20358_cov_62_1	GCAGTCCCAGCAACAGCAATCTAGGCCGTCTC	1				genomes		839
CriePir324	NODE_103_length_20358_cov_62_1	TCCGAAAGGAGAAAGACGATCGCGAGGCGCGC	1			1	genomes		840
CriePir324	NODE_103_length_20358_cov_62_1	TGACAGGCAGGAGGACAGAATGAGCAAGCATA	1	1			genomes		841
CriePir324	NODE_103_length_20358_cov_62_1	ATGTAGAGCGACCTGAAACCACCCACTGGATG	1				genomes		842
CriePir324	NODE_103_length_20358_cov_62_1	GCGTGACCTGTTGCATGTAGCACTGGCAGACC	1			1	genomes		843
CriePir324	NODE_103_length_20358_cov_62_1	TATTCGCCACCAGTATCTGCCCTGCTTGCGGC	1				genomes		844
CriePir324	NODE_103_length_20358_cov_62_1	AGCTTTCTCAGCCATTTCCGAGGCGCAAGATA	1				genomes		845
CriePir324	NODE_103_length_20358_cov_62_1	ACGAGATTCTGTGAAACCACATTGGATATAAG	1				genomes		846
CriePir324	NODE_103_length_20358_cov_62_1	GACAGCCTCTGTGGCGGCGTAGTAGCCGCCGA	1	5			genomes		847
CriePir324	NODE_103_length_20358_cov_62_1	AGCGTGACCCGCTCTTCCTGGGCCTGCTTGAA	1	10			genomes		848
CriePir324	NODE_103_length_20358_cov_62_1	AGGCGTTCTCTGTCGGGTTCGGTCTTGTCGCG					genomes		849
CriePir324	NODE_103_length_20358_cov_62_1	AACCTGCGACGCTGAAGGCTTGGCATGGAGTC		1			genomes		850
CriePir324	NODE_103_length_20358_cov_62_1	ATGCCCAGCCTGCCGAGGTTACGACCTTGAGC	1	14			genomes		851
CriePir324	NODE_103_length_20358_cov_62_1	TACAAGCAGATCGGCGAGCTGAGCGGCAAGGA	2				genomes		852
CriePir324	NODE_103_length_20358_cov_62_1	TCGTACTGGTCGAGATTTCCGATTCGGAAGCC	3	3	1	3	genomes		853
CriePir324	NODE_103_length_20358_cov_62_2	TCGCCCGAAGCCCGCTTATGAACTTCGGGACATTTTTT	23				genomes		854
CriePir324	NODE_103_length_20358_cov_62_2	GCGTCAGCTTACAACTGGCTCGGCGTAGCTAT	13	1			genomes		855
CriePir324	NODE_103_length_20358_cov_62_2	CCGGAGAAGCGCTCTACGGAACCGAAGTTTAT	1				genomes		856
CriePir324	NODE_103_length_20358_cov_62_2	AGTTCGGTGCGATAGCGCCGCTTCCTGCAAAC	13				genomes		857
CriePir324	NODE_103_length_20358_cov_62_2	ATCAAGTTCGGGTCCGAGCTGGCCGCACACACC	9				genomes		858
CriePir324	NODE_103_length_20358_cov_62_2	TACGCCGGGCATCAGGCGCTTGCCCAGGGACT	1				genomes		859
CriePir324	NODE_103_length_20358_cov_62_2	GTTGTCGCTCGGAATGCCGCAGCAGGTGAATT	1	1			genomes		860
CriePir324	NODE_103_length_20358_cov_62_2	GTGTTCGAGGCGTAGTCGTACGACGGGTCATA	2				genomes		861
CriePir324	NODE_103_length_20358_cov_62_2	GCCACGCAAATCAACATGCAGGGCAACTACAT	2		7		genomes		862
CriePir324	NODE_103_length_20358_cov_62_2	AGGTTTGCTTGTGCCATCGCGTCGGTCGAAAA	1				genomes		863
CriePir324	NODE_103_length_20358_cov_62_2	GCATGGCCTGGCGCAAGTCCGCCTGAGTCCGA			6		genomes		864
CriePir324	NODE_103_length_20358_cov_62_2	TATGGTCACAGACGCCCTCGGCATGTACTCCT	1				genomes		865
CriePir324	NODE_103_length_20358_cov_62_2	AGCAGGCTGCGCGGCACGCTCGGCCCCTTGAT	1				genomes		866
CriePir324	NODE_103_length_20358_cov_62_2	TCGCTGGTGATGATGTTGAACTGGGTCATGAT	1				genomes		867
CriePir324	NODE_103_length_20358_cov_62_2	GCGTAATGGAGCCCGTCATGGCTAGCCTGATC	1				genomes		868
CriePir324	NODE_103_length_20358_cov_62_2	CTGAACCCGTCATTGCCCAGTTCGGACTTGAT	1				genomes		869
CriePir324	NODE_103_length_20358_cov_62_2	TTTCTGAGACTCTGCCACCATGGCTTCCCACT	1				genomes		870
CriePir324	NODE_103_length_20358_cov_62_2	GTCGTGAACGTCTGCAGCTGGCGACCCACAAT	1	1			genomes		871
CriePir324	NODE_103_length_20358_cov_62_2	GGCCTGCTCTCCCAGACCGCCCTCGCCCGCAT	1	2			genomes		872
CriePir324	NODE_103_length_20358_cov_62_2	AGGTACTCGTCGACGAACAGGCGCTGTTTCTT	1	1			genomes		873
CriePir324	NODE_103_length_20358_cov_62_2	AGGGCCTGAGCCAACCCGCAAGGGGGCGCTTA	1				genomes		874
CriePir324	NODE_103_length_20358_cov_62_2	CCCCTGTGTTCGGGCATGTGGGTCTTGACCCA	2				genomes		875
CriePir324	NODE_103_length_20358_cov_62_2	GTCTTTCGACAGTCCTGTACCCTACGGGGTAT	1				genomes		876
CriePir324	NODE_103_length_20358_cov_62_2	GCCGAAGATCAGGACTTGGGCGGCCTTGGTCA		11			genomes		877
CriePir324	NODE_103_length_20358_cov_62_2	GGGTCGTTATCCAGTCCGCCAGGAGTTGCTCA		2			genomes		878
CriePir324	NODE_103_length_20358_cov_62_2	TTTGGATCCTCCAGCTCCTCGGAATCCCGCTAG					genomes		879
CriePir35	NODE_10_length_216180_cov_50_1	TCTGCGGTGCTCGGGGCGGTCCGCTCCATCAC	6				genomes		880
CriePir35	NODE_10_length_216180_cov_50_1	GGCGTAGCCGACATGGGAACGTTCATTCCCGG	4				genomes		881
CriePir35	NODE_10_length_216180_cov_50_1	AACATGATCTACCGCGGATCGCCGTGGGAGAC	4	1			genomes		882
CriePir35	NODE_10_length_216180_cov_50_1	GTGCCGGCGGTGACCTTGGCTTTGCCCTGCGC	1				genomes		883
CriePir35	NODE_10_length_216180_cov_50_1	GGGGTATTTTCTCCAGGCTGCTACCAGCGCAA	1	2	8		genomes		884
CriePir35	NODE_10_length_216180_cov_50_1	GCGTGATAGCCATCTACCCAAGCCTTCGCGTC	1		1		genomes		885
CriePir35	NODE_10_length_216180_cov_50_1	ATGACCGTAGTTGTCCCGTTCGCCGCATCGAT	1		4		genomes		886
CriePir35	NODE_10_length_216180_cov_50_1	GATCACGAAGAACGATACGACGGCCTGCCCGA	1	1			genomes		887
CriePir35	NODE_10_length_216180_cov_50_1	GCTCCCGCCACCCTGGTCATGCGGGTCTGCAA		2			genomes		888
CriePir35	NODE_10_length_216180_cov_50_1	ACTTTGCCAACAAGGTTTCGTCCGGCCAGGGG		17			genomes		889
CriePir35	NODE_10_length_216180_cov_50_1	ATCACTTGTCGATGCTCGAAGACATACCCTCC					genomes		890
CriePir35	NODE_10_length_216180_cov_50_1	TAGTCGAAGCGCCAGAACTCGCAGCCGCCTTC					genomes		891
CriePir35	NODE_10_length_216180_cov_50_2	TCGACGCGCAGCTGGGGCTCTTCCTTGATGGC	5	33	1		genomes		892
CriePir35	NODE_10_length_216180_cov_50_2	AGGTCCATGCGGTGCGGCCATTCGATGATCGC		31	1		genomes		893
CriePir35	NODE_10_length_216180_cov_50_2	ATGTCTCGTACCGGGCTGGAGTCTCGCATCGA	1				genomes		894
CriePir35	NODE_10_length_216180_cov_50_2	GACTTGGCGCCGATCATGGCCTCCAACTCCTC	1	1			genomes		895
CriePir35	NODE_32_length_46532_cov_42_1	GGCTTCCGAATCGGAAATCTCGACCAGTACGA	3		1	3	genomes		896
CriePir35	NODE_32_length_46532_cov_42_1	TCCTTGCCGCTCAGCTCGCCGATCTGCTTGTA	2				genomes		897
CriePir35	NODE_32_length_46532_cov_42_1	GCTCAAGGTCGTAACCTCGGCAGGCTGGGCAT	1	14			genomes		898
CriePir35	NODE_32_length_46532_cov_42_1	GACTCCATGCCAAGCCTTCAGCGTCGCAGGTT		1			genomes		899
CriePir35	NODE_32_length_46532_cov_42_1	CGCGACAAGACCGAACCCGACAGAGAACGCCT					genomes		900
CriePir35	NODE_32_length_46532_cov_42_1	TTCAAGCAGGCCCAGGAAGAGCGGGTCACGCT	1				genomes		901
CriePir35	NODE_32_length_46532_cov_42_1	TCGGCGGCTACTACGCCGCCACAGAGGCTGTC	1				genomes		902
CriePir35	NODE_32_length_46532_cov_42_1	CTTATATCCAATGTGGTTTCACAGAATCTCGT	1				genomes		903
CriePir35	NODE_32_length_46532_cov_42_1	TATCTTGCGCCTCGGAAATGGCTGAGAAAGCT	1				genomes		904
CriePir35	NODE_32_length_46532_cov_42_1	GCCGCAAGCAGGGCAGATACTGGTGGCGAATA	1				genomes		905
CriePir35	NODE_32_length_46532_cov_42_1	GGTCTGCCAGTGCTACATGCAACAGGTCACGC	1				genomes		906
CriePir35	NODE_32_length_46532_cov_42_1	CATCCAGTGGGTGGTTTCAGGTCGCTCTACAT	1	2			genomes		907
CriePir35	NODE_32_length_46532_cov_42_1	TATGCTTGCTCATTCTGTCCTCCTGCCTGTCA	1	1			genomes		908
CriePir35	NODE_32_length_46532_cov_42_1	GCGCGCCTCGCGATCGTCTTTCTCCTTTCGGA	1				genomes		909
CriePir35	NODE_32_length_46532_cov_42_1	GAGACGGCCTAGATTGCTGTTGCTGGGACTGC	1				genomes		910
CriePir35	NODE_32_length_46532_cov_42_1	TTTTCGTAGATCCCGACGTCGAGGCGCAGAGT	5	2			genomes		911
CriePir35	NODE_32_length_46532_cov_42_1	GCATGCGTGGTCCTGGTCGTTGCGGCGTTCCT					genomes		912
CriePir35	NODE_32_length_46532_cov_42_1	GAGGAGAAAGAAGCGGCTCTTGCGAGGAGTCA					genomes		913
CriePir35	NODE_32_length_46532_cov_42_1	AGCATCAGCCAAGCCGATGACATGGTGCTCCA					genomes		914
CriePir44	NODE_54_length_43810_cov_56_1	ACCGGAGGAGTTGGAGGCCATGATCGGCGCCAAGTC	1	1			genomes		915
CriePir44	NODE_54_length_43810_cov_56_1	ACCGTCGATGCGAGACTCCAGCCCGGTACGAGACAT	1				genomes		916
CriePir44	NODE_54_length_43810_cov_56_1	ACCGGCGATCATCGAATGGCCGCACCGCATGGACCT	5	29	1		genomes		917
CriePir44	NODE_54_length_43810_cov_56_1	ACCGGCCATCAAGGAAGAGCCCCAGCTGCGCGTCGA	5	33	1		genomes		918
CriePir44	NODE_54_length_43810_cov_56_2	GAAGGCGGCTGCGAGTTCTGGCGCTTCGACTA					genomes		919
CriePir44	NODE_54_length_43810_cov_56_2	GGAGGGTATGTCTTCGAGCATCGACAAGTGAT					genomes		920
CriePir44	NODE_54_length_43810_cov_56_2	CCCCTGGCCGGACGAAACCTTGTTGGCAAAGT		17			genomes		921
CriePir44	NODE_54_length_43810_cov_56_2	TTGCAGACCCGCATGACCAGGGTGGCGGGAGC		2			genomes		922
CriePir44	NODE_54_length_43810_cov_56_2	TCGGGCAGGCCGTCGTATCGTTCTTCGTGATC	1	1			genomes		923
CriePir44	NODE_54_length_43810_cov_56_2	ATCGATGCGGCGAACGGGACAACTACGGTCAT	1		4		genomes		924
CriePir44	NODE_54_length_43810_cov_56_2	GACGCGAAGGCTTGGGTAGATGGCTATCACGC	1				genomes		925
CriePir44	NODE_54_length_43810_cov_56_2	TTGCGCTGGTAGCAGCCTGGAGAAAATACCCC	1	2	8		genomes		926
CriePir44	NODE_54_length_43810_cov_56_2	GCGCAGGGCAAAGCCAAGGTCACCGCCGGCAC	1				genomes		927
CriePir44	NODE_54_length_43810_cov_56_2	GTCTCCCACGGCGATCCGCGGTAGATCATGTT	4	1			genomes		928
CriePir44	NODE_54_length_43810_cov_56_2	CCGGGAATGAACGTTCCCATGTCGGCTACGCC	4				genomes		929
CriePir44	NODE_54_length_43810_cov_56_2	GTGATGGAGCGGACCGCCCCGAGCACCGCAGA	6				genomes		930
CriePir44	NODE_61_length_36371_cov_55_1	TGACTCCTCGCAAGAGCCGCTTCTTTCTCCTC				1	genomes		931
CriePir44	NODE_61_length_36371_cov_55_1	AGGAACGCCGCAACGACCAGGACCACGCATGC					genomes		932
CriePir44	NODE_61_length_36371_cov_55_1	ACTCTGCGCCTCGACGTCGGGATCTACGAAAA	5	2	1		genomes		933
CriePir44	NODE_61_length_36371_cov_55_1	GCAGTCCCAGCAACAGCAATCTAGGCCGTCTC	1				genomes		934
CriePir44	NODE_61_length_36371_cov_55_1	TCCGAAAGGAGAAAGACGATCGCGAGGCGCGC	1			1	genomes		935
CriePir44	NODE_61_length_36371_cov_55_1	TGACAGGCAGGAGGACAGAATGAGCAAGCATA	1	1			genomes		936
CriePir44	NODE_61_length_36371_cov_55_1	ATGTAGAGCGACCTGAAACCACCCACTGGATG	1				genomes		937
CriePir44	NODE_61_length_36371_cov_55_1	GCGTGACCTGTTGCATGTAGCACTGGCAGACC	1			1	genomes		938
CriePir44	NODE_61_length_36371_cov_55_1	TATTCGCCACCAGTATCTGCCCTGCTTGCGGC	1				genomes		939
CriePir44	NODE_61_length_36371_cov_55_1	AGCTTTCTCAGCCATTTCCGAGGCGCAAGATA	1				genomes		940
CriePir44	NODE_61_length_36371_cov_55_1	ACGAGATTCTGTGAAACCACATTGGATATAAG	1				genomes		941
CriePir44	NODE_61_length_36371_cov_55_1	GACAGCCTCTGTGGCGGCGTAGTAGCCGCCGA	1	5			genomes		942
CriePir44	NODE_61_length_36371_cov_55_1	AGCGTGACCCGCTCTTCCTGGGCCTGCTTGAA	1	10			genomes		943
CriePir44	NODE_61_length_36371_cov_55_1	AGGCGTTCTCTGTCGGGTTCGGTCTTGTCGCG					genomes		944
CriePir44	NODE_61_length_36371_cov_55_1	AACCTGCGACGCTGAAGGCTTGGCATGGAGTC		1			genomes		945
CriePir44	NODE_61_length_36371_cov_55_1	ATGCCCAGCCTGCCGAGGTTACGACCTTGAGC	1	14			genomes		946
CriePir44	NODE_61_length_36371_cov_55_1	TACAAGCAGATCGGCGAGCTGAGCGGCAAGGA	2				genomes		947
CriePir44	NODE_61_length_36371_cov_55_1	TCGTACTGGTCGAGATTTCCGATTCGGAAGCC	3	3	1	3	genomes		948
CriePir44	NODE_61_length_36371_cov_55_2	TCGCCCGAAGCCCGCTTATGAACTTCGGGACATTTTTT	23				genomes		949
CriePir44	NODE_61_length_36371_cov_55_2	GCGTCAGCTTACAACTGGCTCGGCGTAGCTAT	13	1			genomes		950
CriePir44	NODE_61_length_36371_cov_55_2	CCGGAGAAGCGCTCTACGGAACCGAAGTTTAT	1				genomes		951
CriePir44	NODE_61_length_36371_cov_55_2	AGTTCGGTGCGATAGCGCCGCTTCCTGCAAAC	13				genomes		952
CriePir44	NODE_61_length_36371_cov_55_2	ATCAAGTTCGGGTCCGAGCTGGCCGCACACACC	9				genomes		953
CriePir44	NODE_61_length_36371_cov_55_2	TACGCCGGGCATCAGGCGCTTGCCCAGGGACT	1				genomes		954
CriePir44	NODE_61_length_36371_cov_55_2	GTTGTCGCTCGGAATGCCGCAGCAGGTGAATT	1	1			genomes		955
CriePir44	NODE_61_length_36371_cov_55_2	GTGTTCGAGGCGTAGTCGTACGACGGGTCATA	2				genomes		956
CriePir44	NODE_61_length_36371_cov_55_2	GCCACGCAAATCAACATGCAGGGCAACTACAT	2		7		genomes		957
CriePir44	NODE_61_length_36371_cov_55_2	AGGTTTGCTTGTGCCATCGCGTCGGTCGAAAA	1				genomes		958
CriePir44	NODE_61_length_36371_cov_55_2	GCATGGCCTGGCGCAAGTCCGCCTGAGTCCGA			6		genomes		959
CriePir44	NODE_61_length_36371_cov_55_2	TATGGTCACAGACGCCCTCGGCATGTACTCCT	1				genomes		960
CriePir44	NODE_61_length_36371_cov_55_2	AGCAGGCTGCGCGGCACGCTCGGCCCCTTGAT	1				genomes		961
CriePir44	NODE_61_length_36371_cov_55_2	TCGCTGGTGATGATGTTGAACTGGGTCATGAT	1				genomes		962
CriePir44	NODE_61_length_36371_cov_55_2	GCGTAATGGAGCCCGTCATGGCTAGCCTGATC	1				genomes		963
CriePir44	NODE_61_length_36371_cov_55_2	CTGAACCCGTCATTGCCCAGTTCGGACTTGAT	1				genomes		964
CriePir44	NODE_61_length_36371_cov_55_2	TTTCTGAGACTCTGCCACCATGGCTTCCCACT	1				genomes		965
CriePir44	NODE_61_length_36371_cov_55_2	GTCGTGAACGTCTGCAGCTGGCGACCCACAAT	1	1			genomes		966
CriePir44	NODE_61_length_36371_cov_55_2	GGCCTGCTCTCCCAGACCGCCCTCGCCCGCAT	1	2			genomes		967
CriePir44	NODE_61_length_36371_cov_55_2	AGGTACTCGTCGACGAACAGGCGCTGTTTCTT	1	1			genomes		968
CriePir44	NODE_61_length_36371_cov_55_2	AGGGCCTGAGCCAACCCGCAAGGGGGCGCTTA	1				genomes		969
CriePir44	NODE_61_length_36371_cov_55_2	CCCCTGTGTTCGGGCATGTGGGTCTTGACCCA	2				genomes		970
CriePir44	NODE_61_length_36371_cov_55_2	GTCTTTCGACAGTCCTGTACCCTACGGGGTAT	1				genomes		971
CriePir44	NODE_61_length_36371_cov_55_2	GCCGAAGATCAGGACTTGGGCGGCCTTGGTCA		11			genomes		972
CriePir44	NODE_61_length_36371_cov_55_2	GGGTCGTTATCCAGTCCGCCAGGAGTTGCTCA		2			genomes		973
CriePir44	NODE_61_length_36371_cov_55_2	TTTGGATCCTCCAGCTCCTCGGAATCCCGCTAG					genomes		974
CriePir70	NODE_59_length_36500_cov_69_1	TGGAGCACCATGTCATCGGCTTGGCTGATGCT					genomes		975
CriePir70	NODE_59_length_36500_cov_69_1	TGACTCCTCGCAAGAGCCGCTTCTTTCTCCTC				1	genomes		976
CriePir70	NODE_59_length_36500_cov_69_1	AGGAACGCCGCAACGACCAGGACCACGCATGC					genomes		977
CriePir70	NODE_59_length_36500_cov_69_1	ACTCTGCGCCTCGACGTCGGGATCTACGAAAA	5	2	1		genomes		978
CriePir70	NODE_59_length_36500_cov_69_1	GCAGTCCCAGCAACAGCAATCTAGGCCGTCTC	1				genomes		979
CriePir70	NODE_59_length_36500_cov_69_1	TCCGAAAGGAGAAAGACGATCGCGAGGCGCGC	1			1	genomes		980
CriePir70	NODE_59_length_36500_cov_69_1	TGACAGGCAGGAGGACAGAATGAGCAAGCATA	1	1			genomes		981
CriePir70	NODE_59_length_36500_cov_69_1	ATGTAGAGCGACCTGAAACCACCCACTGGATG	1				genomes		982
CriePir70	NODE_59_length_36500_cov_69_1	GCGTGACCTGTTGCATGTAGCACTGGCAGACC	1			1	genomes		983
CriePir70	NODE_59_length_36500_cov_69_1	TATTCGCCACCAGTATCTGCCCTGCTTGCGGC	1				genomes		984
CriePir70	NODE_59_length_36500_cov_69_1	AGCTTTCTCAGCCATTTCCGAGGCGCAAGATA	1				genomes		985
CriePir70	NODE_59_length_36500_cov_69_1	ACGAGATTCTGTGAAACCACATTGGATATAAG	1				genomes		986
CriePir70	NODE_59_length_36500_cov_69_1	GACAGCCTCTGTGGCGGCGTAGTAGCCGCCGA	1	5			genomes		987
CriePir70	NODE_59_length_36500_cov_69_1	AGCGTGACCCGCTCTTCCTGGGCCTGCTTGAA	1	10			genomes		988
CriePir70	NODE_59_length_36500_cov_69_1	AGGCGTTCTCTGTCGGGTTCGGTCTTGTCGCG					genomes		989
CriePir70	NODE_59_length_36500_cov_69_1	AACCTGCGACGCTGAAGGCTTGGCATGGAGTC		1			genomes		990
CriePir70	NODE_59_length_36500_cov_69_1	ATGCCCAGCCTGCCGAGGTTACGACCTTGAGC	1	14			genomes		991
CriePir70	NODE_59_length_36500_cov_69_1	TACAAGCAGATCGGCGAGCTGAGCGGCAAGGA	2				genomes		992
CriePir70	NODE_59_length_36500_cov_69_1	TCGTACTGGTCGAGATTTCCGATTCGGAAGCC	3	3	1	3	genomes		993
CriePir70	NODE_59_length_36500_cov_69_2	TCGCCCGAAGCCCGCTTATGAACTTCGGGACATTTTTT	23				genomes		994
CriePir70	NODE_59_length_36500_cov_69_2	GCGTCAGCTTACAACTGGCTCGGCGTAGCTAT	13	1			genomes		995
CriePir70	NODE_59_length_36500_cov_69_2	CCGGAGAAGCGCTCTACGGAACCGAAGTTTAT	1				genomes		996
CriePir70	NODE_59_length_36500_cov_69_2	AGTTCGGTGCGATAGCGCCGCTTCCTGCAAAC	13				genomes		997
CriePir70	NODE_59_length_36500_cov_69_2	ATCAAGTTCGGGTCCGAGCTGGCCGCACACACC	9				genomes		998
CriePir70	NODE_59_length_36500_cov_69_2	TACGCCGGGCATCAGGCGCTTGCCCAGGGACT	1				genomes		999
CriePir70	NODE_59_length_36500_cov_69_2	GTTGTCGCTCGGAATGCCGCAGCAGGTGAATT	1	1			genomes		1000
CriePir70	NODE_59_length_36500_cov_69_2	GTGTTCGAGGCGTAGTCGTACGACGGGTCATA	2				genomes		1001
CriePir70	NODE_59_length_36500_cov_69_2	GCCACGCAAATCAACATGCAGGGCAACTACAT	2		7		genomes		1002
CriePir70	NODE_59_length_36500_cov_69_2	AGGTTTGCTTGTGCCATCGCGTCGGTCGAAAA	1				genomes		1003
CriePir70	NODE_59_length_36500_cov_69_2	GCATGGCCTGGCGCAAGTCCGCCTGAGTCCGA			6		genomes		1004
CriePir70	NODE_59_length_36500_cov_69_2	TATGGTCACAGACGCCCTCGGCATGTACTCCT	1				genomes		1005
CriePir70	NODE_59_length_36500_cov_69_2	AGCAGGCTGCGCGGCACGCTCGGCCCCTTGAT	1				genomes		1006
CriePir70	NODE_59_length_36500_cov_69_2	TCGCTGGTGATGATGTTGAACTGGGTCATGAT	1				genomes		1007
CriePir70	NODE_59_length_36500_cov_69_2	GCGTAATGGAGCCCGTCATGGCTAGCCTGATC	1				genomes		1008
CriePir70	NODE_59_length_36500_cov_69_2	CTGAACCCGTCATTGCCCAGTTCGGACTTGAT	1				genomes		1009
CriePir70	NODE_59_length_36500_cov_69_2	TTTCTGAGACTCTGCCACCATGGCTTCCCACT	1				genomes		1010
CriePir70	NODE_59_length_36500_cov_69_2	GTCGTGAACGTCTGCAGCTGGCGACCCACAAT	1	1			genomes		1011
CriePir70	NODE_59_length_36500_cov_69_2	GGCCTGCTCTCCCAGACCGCCCTCGCCCGCAT	1	2			genomes		1012
CriePir70	NODE_59_length_36500_cov_69_2	AGGTACTCGTCGACGAACAGGCGCTGTTTCTT	1	1			genomes		1013
CriePir70	NODE_59_length_36500_cov_69_2	AGGGCCTGAGCCAACCCGCAAGGGGGCGCTTA	1				genomes		1014
CriePir70	NODE_59_length_36500_cov_69_2	CCCCTGTGTTCGGGCATGTGGGTCTTGACCCA	2				genomes		1015
CriePir70	NODE_59_length_36500_cov_69_2	GTCTTTCGACAGTCCTGTACCCTACGGGGTAT	1				genomes		1016
CriePir70	NODE_59_length_36500_cov_69_2	GCCGAAGATCAGGACTTGGGCGGCCTTGGTCA		11			genomes		1017
CriePir70	NODE_59_length_36500_cov_69_2	GGGTCGTTATCCAGTCCGCCAGGAGTTGCTCA		2			genomes		1018
CriePir70	NODE_59_length_36500_cov_69_2	TTTGGATCCTCCAGCTCCTCGGAATCCCGCTAG					genomes		1019
CriePir70	NODE_64_length_34809_cov_70_1	ACCGGAGGAGTTGGAGGCCATGATCGGCGCCAAGTC	1	1			genomes		1020
CriePir70	NODE_64_length_34809_cov_70_1	ACCGTCGATGCGAGACTCCAGCCCGGTACGAGACAT	1				genomes		1021
CriePir70	NODE_64_length_34809_cov_70_1	ACCGGCGATCATCGAATGGCCGCACCGCATGGACCT	5	29	1		genomes		1022
CriePir70	NODE_64_length_34809_cov_70_1	ACCGGCCATCAAGGAAGAGCCCCAGCTGCGCGTCGA	5	33	1		genomes		1023
CriePir70	NODE_64_length_34809_cov_70_2	GAAGGCGGCTGCGAGTTCTGGCGCTTCGACTA					genomes		1024
CriePir70	NODE_64_length_34809_cov_70_2	GGAGGGTATGTCTTCGAGCATCGACAAGTGAT					genomes		1025
CriePir70	NODE_64_length_34809_cov_70_2	CCCCTGGCCGGACGAAACCTTGTTGGCAAAGT		17			genomes		1026
CriePir70	NODE_64_length_34809_cov_70_2	TTGCAGACCCGCATGACCAGGGTGGCGGGAGC		2			genomes		1027
CriePir70	NODE_64_length_34809_cov_70_2	TCGGGCAGGCCGTCGTATCGTTCTTCGTGATC	1	1			genomes		1028
CriePir70	NODE_64_length_34809_cov_70_2	ATCGATGCGGCGAACGGGACAACTACGGTCAT	1		4		genomes		1029
CriePir70	NODE_64_length_34809_cov_70_2	GACGCGAAGGCTTGGGTAGATGGCTATCACGC	1				genomes		1030
CriePir70	NODE_64_length_34809_cov_70_2	TTGCGCTGGTAGCAGCCTGGAGAAAATACCCC	1	2	8		genomes		1031
CriePir70	NODE_64_length_34809_cov_70_2	GCGCAGGGCAAAGCCAAGGTCACCGCCGGCAC	1				genomes		1032
CriePir70	NODE_64_length_34809_cov_70_2	GTCTCCCACGGCGATCCGCGGTAGATCATGTT	4	1			genomes		1033
CriePir70	NODE_64_length_34809_cov_70_2	CCGGGAATGAACGTTCCCATGTCGGCTACGCC	4				genomes		1034
CriePir70	NODE_64_length_34809_cov_70_2	GTGATGGAGCGGACCGCCCCGAGCACCGCAGA	6				genomes		1035
CriePir77	NODE_48_length_48991_cov_58_1	CTAGCGGGATTCCGAGGAGCTGGAGGATCCAAA					genomes		1036
CriePir77	NODE_48_length_48991_cov_58_1	TGAGCAACTCCTGGCGGACTGGATAACGACCC		2			genomes		1037
CriePir77	NODE_48_length_48991_cov_58_1	TGACCAAGGCCGCCCAAGTCCTGATCTTCGGC		11			genomes		1038
CriePir77	NODE_48_length_48991_cov_58_1	ATACCCCGTAGGGTACAGGACTGTCGAAAGAC	1				genomes		1039
CriePir77	NODE_48_length_48991_cov_58_1	TGGGTCAAGACCCACATGCCCGAACACAGGGG	2				genomes		1040
CriePir77	NODE_48_length_48991_cov_58_1	TAAGCGCCCCCTTGCGGGTTGGCTCAGGCCCT	1				genomes		1041
CriePir77	NODE_48_length_48991_cov_58_1	AAGAAACAGCGCCTGTTCGTCGACGAGTACCT	1	1			genomes		1042
CriePir77	NODE_48_length_48991_cov_58_1	ATGCGGGCGAGGGCGGTCTGGGAGAGCAGGCC	1	2			genomes		1043
CriePir77	NODE_48_length_48991_cov_58_1	ATTGTGGGTCGCCAGCTGCAGACGTTCACGAC	1	1			genomes		1044
CriePir77	NODE_48_length_48991_cov_58_1	AGTGGGAAGCCATGGTGGCAGAGTCTCAGAAA	1				genomes		1045
CriePir77	NODE_48_length_48991_cov_58_1	ATCAAGTCCGAACTGGGCAATGACGGGTTCAG	1	1			genomes		1046
CriePir77	NODE_48_length_48991_cov_58_1	GATCAGGCTAGCCATGACGGGCTCCATTACGC	1				genomes		1047
CriePir77	NODE_48_length_48991_cov_58_1	ATCATGACCCAGTTCAACATCATCACCAGCGA	1				genomes		1048
CriePir77	NODE_48_length_48991_cov_58_1	ATCAAGGGGCCGAGCGTGCCGCGCAGCCTGCT	1	1			genomes		1049
CriePir77	NODE_48_length_48991_cov_58_1	AGGAGTACATGCCGAGGGCGTCTGTGACCATA	1				genomes		1050
CriePir77	NODE_48_length_48991_cov_58_1	TCGGACTCAGGCGGACTTGCGCCAGGCCATGC			6		genomes		1051
CriePir77	NODE_48_length_48991_cov_58_1	TTTTCGACCGACGCGATGGCACAAGCAAACCT	1		3		genomes		1052
CriePir77	NODE_48_length_48991_cov_58_1	ATGTAGTTGCCCTGCATGTTGATTTGCGTGGC	2		7		genomes		1053
CriePir77	NODE_48_length_48991_cov_58_1	TATGACCCGTCGTACGACTACGCCTCGAACAC	2				genomes		1054
CriePir77	NODE_48_length_48991_cov_58_1	AATTCACCTGCTGCGGCATTCCGAGCGACAAC	1	1			genomes		1055
CriePir77	NODE_48_length_48991_cov_58_1	AGTCCCTGGGCAAGCGCCTGATGCCCGGCGTA	1				genomes		1056
CriePir77	NODE_48_length_48991_cov_58_1	GGTGTGTGCGGCCAGCTCGGACCCGAACTTGAT	9				genomes		1057
CriePir77	NODE_48_length_48991_cov_58_1	GTTTGCAGGAAGCGGCGCTATCGCACCGAACT	13				genomes		1058
CriePir77	NODE_48_length_48991_cov_58_1	ATAAACTTCGGTTCCGTAGAGCGCTTCTCCGG	1				genomes		1059
CriePir77	NODE_48_length_48991_cov_58_1	ATAGCTACGCCGAGCCAGTTGTAAGCTGACGC	13	1			genomes		1060
CriePir77	NODE_48_length_48991_cov_58_1	AAAAAATGTCCCGAAGTTCATAAGCGGGCTTCGGGCGA	23				genomes		1061
CriePir77	NODE_48_length_48991_cov_58_2	GGCTTCCGAATCGGAAATCTCGACCAGTACGA	3		1	3	genomes		1062
CriePir77	NODE_48_length_48991_cov_58_2	TCCTTGCCGCTCAGCTCGCCGATCTGCTTGTA	2				genomes		1063
CriePir77	NODE_48_length_48991_cov_58_2	GCTCAAGGTCGTAACCTCGGCAGGCTGGGCAT	1	14			genomes		1064
CriePir77	NODE_48_length_48991_cov_58_2	GACTCCATGCCAAGCCTTCAGCGTCGCAGGTT		1			genomes		1065
CriePir77	NODE_48_length_48991_cov_58_2	CGCGACAAGACCGAACCCGACAGAGAACGCCT					genomes		1066
CriePir77	NODE_48_length_48991_cov_58_2	TTCAAGCAGGCCCAGGAAGAGCGGGTCACGCT	1				genomes		1067
CriePir77	NODE_48_length_48991_cov_58_2	TCGGCGGCTACTACGCCGCCACAGAGGCTGTC	1				genomes		1068
CriePir77	NODE_48_length_48991_cov_58_2	CTTATATCCAATGTGGTTTCACAGAATCTCGT	1				genomes		1069
CriePir77	NODE_48_length_48991_cov_58_2	TATCTTGCGCCTCGGAAATGGCTGAGAAAGCT	1				genomes		1070
CriePir77	NODE_48_length_48991_cov_58_2	GCCGCAAGCAGGGCAGATACTGGTGGCGAATA	1				genomes		1071
CriePir77	NODE_48_length_48991_cov_58_2	GGTCTGCCAGTGCTACATGCAACAGGTCACGC	1				genomes		1072
CriePir77	NODE_48_length_48991_cov_58_2	CATCCAGTGGGTGGTTTCAGGTCGCTCTACAT	1	2			genomes		1073
CriePir77	NODE_48_length_48991_cov_58_2	TATGCTTGCTCATTCTGTCCTCCTGCCTGTCA	1	1			genomes		1074
CriePir77	NODE_48_length_48991_cov_58_2	GCGCGCCTCGCGATCGTCTTTCTCCTTTCGGA	1				genomes		1075
CriePir77	NODE_48_length_48991_cov_58_2	GAGACGGCCTAGATTGCTGTTGCTGGGACTGC	1				genomes		1076
CriePir77	NODE_48_length_48991_cov_58_2	TTTTCGTAGATCCCGACGTCGAGGCGCAGAGT	5	2			genomes		1077
CriePir77	NODE_48_length_48991_cov_58_2	GCATGCGTGGTCCTGGTCGTTGCGGCGTTCCT					genomes		1078
CriePir77	NODE_48_length_48991_cov_58_2	GAGGAGAAAGAAGCGGCTCTTGCGAGGAGTCA					genomes		1079
CriePir77	NODE_48_length_48991_cov_58_2	AGCATCAGCCAAGCCGATGACATGGTGCTCCA					genomes		1080
CriePir77	NODE_54_length_43895_cov_58_1	TCTGCGGTGCTCGGGGCGGTCCGCTCCATCAC	6				genomes		1081
CriePir77	NODE_54_length_43895_cov_58_1	GGCGTAGCCGACATGGGAACGTTCATTCCCGG	4				genomes		1082
CriePir77	NODE_54_length_43895_cov_58_1	AACATGATCTACCGCGGATCGCCGTGGGAGAC	4	1			genomes		1083
CriePir77	NODE_54_length_43895_cov_58_1	GTGCCGGCGGTGACCTTGGCTTTGCCCTGCGC	1				genomes		1084
CriePir77	NODE_54_length_43895_cov_58_1	GGGGTATTTTCTCCAGGCTGCTACCAGCGCAA	1	2	8		genomes		1085
CriePir77	NODE_54_length_43895_cov_58_1	GCGTGATAGCCATCTACCCAAGCCTTCGCGTC	1		1		genomes		1086
CriePir77	NODE_54_length_43895_cov_58_1	ATGACCGTAGTTGTCCCGTTCGCCGCATCGAT	1		4		genomes		1087
CriePir77	NODE_54_length_43895_cov_58_1	GATCACGAAGAACGATACGACGGCCTGCCCGA	1	1			genomes		1088
CriePir77	NODE_54_length_43895_cov_58_1	GCTCCCGCCACCCTGGTCATGCGGGTCTGCAA		2			genomes		1089
CriePir77	NODE_54_length_43895_cov_58_1	ACTTTGCCAACAAGGTTTCGTCCGGCCAGGGG		17			genomes		1090
CriePir77	NODE_54_length_43895_cov_58_1	ATCACTTGTCGATGCTCGAAGACATACCCTCC					genomes		1091
CriePir77	NODE_54_length_43895_cov_58_1	TAGTCGAAGCGCCAGAACTCGCAGCCGCCTTC					genomes		1092
CriePir77	NODE_54_length_43895_cov_58_2	TCGACGCGCAGCTGGGGCTCTTCCTTGATGGC	5	33	1		genomes		1093
CriePir77	NODE_54_length_43895_cov_58_2	AGGTCCATGCGGTGCGGCCATTCGATGATCGC		31	1		genomes		1094
CriePir77	NODE_54_length_43895_cov_58_2	ATGTCTCGTACCGGGCTGGAGTCTCGCATCGA	1				genomes		1095
CriePir77	NODE_54_length_43895_cov_58_2	GACTTGGCGCCGATCATGGCCTCCAACTCCTC	1	1			genomes		1096
CriePir1	NODE_4_length_416437_cov_11_1	TCTGCGGTGCTCGGGGCGGTCCGCTCCATCAC	6				genomes		1097
CriePir1	NODE_4_length_416437_cov_11_1	GGCGTAGCCGACATGGGAACGTTCATTCCCGG	4				genomes		1098
CriePir1	NODE_4_length_416437_cov_11_1	AACATGATCTACCGCGGATCGCCGTGGGAGAC	4	1			genomes		1099
CriePir1	NODE_4_length_416437_cov_11_1	GTGCCGGCGGTGACCTTGGCTTTGCCCTGCGC	1				genomes		1100
CriePir1	NODE_4_length_416437_cov_11_1	GGGGTATTTTCTCCAGGCTGCTACCAGCGCAA	1	2	8		genomes		1101
CriePir1	NODE_4_length_416437_cov_11_1	GCGTGATAGCCATCTACCCAAGCCTTCGCGTC	1		1		genomes		1102
CriePir1	NODE_4_length_416437_cov_11_1	ATGACCGTAGTTGTCCCGTTCGCCGCATCGAT	1		4		genomes		1103
CriePir1	NODE_4_length_416437_cov_11_1	GATCACGAAGAACGATACGACGGCCTGCCCGA	1	1			genomes		1104
CriePir1	NODE_4_length_416437_cov_11_1	GCTCCCGCCACCCTGGTCATGCGGGTCTGCAA		2			genomes		1105
CriePir1	NODE_4_length_416437_cov_11_1	ACTTTGCCAACAAGGTTTCGTCCGGCCAGGGG		17			genomes		1106
CriePir1	NODE_4_length_416437_cov_11_1	ATCACTTGTCGATGCTCGAAGACATACCCTCC					genomes		1107
CriePir1	NODE_4_length_416437_cov_11_1	TAGTCGAAGCGCCAGAACTCGCAGCCGCCTTC					genomes		1108
CriePir1	NODE_4_length_416437_cov_11_2	TCGACGCGCAGCTGGGGCTCTTCCTTGATGGC	5	33	1		genomes		1109
CriePir1	NODE_4_length_416437_cov_11_2	AGGTCCATGCGGTGCGGCCATTCGATGATCGC		31	1		genomes		1110
CriePir1	NODE_4_length_416437_cov_11_2	ATGTCTCGTACCGGGCTGGAGTCTCGCATCGA	1				genomes		1111
CriePir1	NODE_4_length_416437_cov_11_2	GACTTGGCGCCGATCATGGCCTCCAACTCCTC	1	1			genomes		1112
CriePir1	NODE_33_length_48967_cov_11_1	TGGAGCACCATGTCATCGGCTTGGCTGATGCT					genomes		1113
CriePir1	NODE_33_length_48967_cov_11_1	TGACTCCTCGCAAGAGCCGCTTCTTTCTCCTC				1	genomes		1114
CriePir1	NODE_33_length_48967_cov_11_1	AGGAACGCCGCAACGACCAGGACCACGCATGC					genomes		1115
CriePir1	NODE_33_length_48967_cov_11_1	ACTCTGCGCCTCGACGTCGGGATCTACGAAAA	5	2	1		genomes		1116
CriePir1	NODE_33_length_48967_cov_11_1	GCAGTCCCAGCAACAGCAATCTAGGCCGTCTC	1				genomes		1117
CriePir1	NODE_33_length_48967_cov_11_1	TCCGAAAGGAGAAAGACGATCGCGAGGCGCGC	1			1	genomes		1118
CriePir1	NODE_33_length_48967_cov_11_1	TGACAGGCAGGAGGACAGAATGAGCAAGCATA	1	1			genomes		1119
CriePir1	NODE_33_length_48967_cov_11_1	ATGTAGAGCGACCTGAAACCACCCACTGGATG	1				genomes		1120
CriePir1	NODE_33_length_48967_cov_11_1	GCGTGACCTGTTGCATGTAGCACTGGCAGACC	1			1	genomes		1121
CriePir1	NODE_33_length_48967_cov_11_1	TATTCGCCACCAGTATCTGCCCTGCTTGCGGC	1				genomes		1122
CriePir1	NODE_33_length_48967_cov_11_1	AGCTTTCTCAGCCATTTCCGAGGCGCAAGATA	1				genomes		1123
CriePir1	NODE_33_length_48967_cov_11_1	ACGAGATTCTGTGAAACCACATTGGATATAAG	1				genomes		1124
CriePir1	NODE_33_length_48967_cov_11_1	GACAGCCTCTGTGGCGGCGTAGTAGCCGCCGA	1	5			genomes		1125
CriePir1	NODE_33_length_48967_cov_11_1	AGCGTGACCCGCTCTTCCTGGGCCTGCTTGAA	1	10			genomes		1126
CriePir1	NODE_33_length_48967_cov_11_1	AGGCGTTCTCTGTCGGGTTCGGTCTTGTCGCG					genomes		1127
CriePir1	NODE_33_length_48967_cov_11_1	AACCTGCGACGCTGAAGGCTTGGCATGGAGTC		1			genomes		1128
CriePir1	NODE_33_length_48967_cov_11_1	ATGCCCAGCCTGCCGAGGTTACGACCTTGAGC	1	14			genomes		1129
CriePir1	NODE_33_length_48967_cov_11_1	TACAAGCAGATCGGCGAGCTGAGCGGCAAGGA	2				genomes		1130
CriePir1	NODE_33_length_48967_cov_11_1	TCGTACTGGTCGAGATTTCCGATTCGGAAGCC	3	3	1	3	genomes		1131
CriePir1	NODE_33_length_48967_cov_11_2	TCGCCCGAAGCCCGCTTATGAACTTCGGGACATTTTTT	23				genomes		1132
CriePir1	NODE_33_length_48967_cov_11_2	GCGTCAGCTTACAACTGGCTCGGCGTAGCTAT	13	1			genomes		1133
CriePir1	NODE_33_length_48967_cov_11_2	CCGGAGAAGCGCTCTACGGAACCGAAGTTTAT	1				genomes		1134
CriePir1	NODE_33_length_48967_cov_11_2	AGTTCGGTGCGATAGCGCCGCTTCCTGCAAAC	13				genomes		1135
CriePir1	NODE_33_length_48967_cov_11_2	ATCAAGTTCGGGTCCGAGCTGGCCGCACACACC	9				genomes		1136
CriePir1	NODE_33_length_48967_cov_11_2	TACGCCGGGCATCAGGCGCTTGCCCAGGGACT	1				genomes		1137
CriePir1	NODE_33_length_48967_cov_11_2	GTTGTCGCTCGGAATGCCGCAGCAGGTGAATT	1	1			genomes		1138
CriePir1	NODE_33_length_48967_cov_11_2	GTGTTCGAGGCGTAGTCGTACGACGGGTCATA	2				genomes		1139
CriePir1	NODE_33_length_48967_cov_11_2	GCCACGCAAATCAACATGCAGGGCAACTACAT	2		7		genomes		1140
CriePir1	NODE_33_length_48967_cov_11_2	AGGTTTGCTTGTGCCATCGCGTCGGTCGAAAA	1				genomes		1141
CriePir1	NODE_33_length_48967_cov_11_2	GCATGGCCTGGCGCAAGTCCGCCTGAGTCCGA			6		genomes		1142
CriePir1	NODE_33_length_48967_cov_11_2	TATGGTCACAGACGCCCTCGGCATGTACTCCT	1				genomes		1143
CriePir1	NODE_33_length_48967_cov_11_2	AGCAGGCTGCGCGGCACGCTCGGCCCCTTGAT	1				genomes		1144
CriePir1	NODE_33_length_48967_cov_11_2	TCGCTGGTGATGATGTTGAACTGGGTCATGAT	1				genomes		1145
CriePir1	NODE_33_length_48967_cov_11_2	GCGTAATGGAGCCCGTCATGGCTAGCCTGATC	1				genomes		1146
CriePir1	NODE_33_length_48967_cov_11_2	CTGAACCCGTCATTGCCCAGTTCGGACTTGAT	1				genomes		1147
CriePir1	NODE_33_length_48967_cov_11_2	TTTCTGAGACTCTGCCACCATGGCTTCCCACT	1				genomes		1148
CriePir1	NODE_33_length_48967_cov_11_2	GTCGTGAACGTCTGCAGCTGGCGACCCACAAT	1	1			genomes		1149
CriePir1	NODE_33_length_48967_cov_11_2	GGCCTGCTCTCCCAGACCGCCCTCGCCCGCAT	1	2			genomes		1150
CriePir1	NODE_33_length_48967_cov_11_2	AGGTACTCGTCGACGAACAGGCGCTGTTTCTT	1	1			genomes		1151
CriePir1	NODE_33_length_48967_cov_11_2	AGGGCCTGAGCCAACCCGCAAGGGGGCGCTTA	1				genomes		1152
CriePir1	NODE_33_length_48967_cov_11_2	CCCCTGTGTTCGGGCATGTGGGTCTTGACCCA	2				genomes		1153
CriePir1	NODE_33_length_48967_cov_11_2	GTCTTTCGACAGTCCTGTACCCTACGGGGTAT	1				genomes		1154
CriePir1	NODE_33_length_48967_cov_11_2	GCCGAAGATCAGGACTTGGGCGGCCTTGGTCA		11			genomes		1155
CriePir1	NODE_33_length_48967_cov_11_2	GGGTCGTTATCCAGTCCGCCAGGAGTTGCTCA		2			genomes		1156
CriePir1	NODE_33_length_48967_cov_11_2	TTTGGATCCTCCAGCTCCTCGGAATCCCGCTAG					genomes		1157
CriePir153	NODE_74_length_20351_cov_12_1	CTAGCGGGATTCCGAGGAGCTGGAGGATCCAAA					genomes		1158
CriePir153	NODE_74_length_20351_cov_12_1	TGAGCAACTCCTGGCGGACTGGATAACGACCC		2			genomes		1159
CriePir153	NODE_74_length_20351_cov_12_1	TGACCAAGGCCGCCCAAGTCCTGATCTTCGGC		11			genomes		1160
CriePir153	NODE_74_length_20351_cov_12_1	ATACCCCGTAGGGTACAGGACTGTCGAAAGAC	1				genomes		1161
CriePir153	NODE_74_length_20351_cov_12_1	TGGGTCAAGACCCACATGCCCGAACACAGGGG	1				genomes		1162
CriePir153	NODE_74_length_20351_cov_12_1	TAAGCGCCCCCTTGCGGGTTGGCTCAGGCCCT	1				genomes		1163
CriePir153	NODE_74_length_20351_cov_12_1	AAGAAACAGCGCCTGTTCGTCGACGAGTACCT	1	1			genomes		1164
CriePir153	NODE_74_length_20351_cov_12_1	ATGCGGGCGAGGGCGGTCTGGGAGAGCAGGCC	1	2			genomes		1165
CriePir153	NODE_74_length_20351_cov_12_1	ATTGTGGGTCGCCAGCTGCAGACGTTCACGAC	1	1			genomes		1166
CriePir153	NODE_74_length_20351_cov_12_1	AGTGGGAAGCCATGGTGGCAGAGTCTCAGAAA	1				genomes		1167
CriePir153	NODE_74_length_20351_cov_12_1	ATCAAGTCCGAACTGGGCAATGACGGGTTCAG	1	1			genomes		1168
CriePir153	NODE_74_length_20351_cov_12_1	GATCAGGCTAGCCATGACGGGCTCCATTACGC	1				genomes		1169
CriePir153	NODE_74_length_20351_cov_12_1	ATCATGACCCAGTTCAACATCATCACCAGCGA	1				genomes		1170
CriePir153	NODE_74_length_20351_cov_12_1	ATCAAGGGGCCGAGCGTGCCGCGCAGCCTGCT	1	1			genomes		1171
CriePir153	NODE_74_length_20351_cov_12_1	AGGAGTACATGCCGAGGGCGTCTGTGACCATA	1				genomes		1172
CriePir153	NODE_74_length_20351_cov_12_1	TCGGACTCAGGCGGACTTGCGCCAGGCCATGC			6		genomes		1173
CriePir153	NODE_74_length_20351_cov_12_1	TTTTCGACCGACGCGATGGCACAAGCAAACCT	1		3		genomes		1174
CriePir153	NODE_74_length_20351_cov_12_1	ATGTAGTTGCCCTGCATGTTGATTTGCGTGGC	2		7		genomes		1175
CriePir153	NODE_74_length_20351_cov_12_1	TATGACCCGTCGTACGACTACGCCTCGAACAC	1				genomes		1176
CriePir153	NODE_74_length_20351_cov_12_1	AATTCACCTGCTGCGGCATTCCGAGCGACAAC	1	1			genomes		1177
CriePir153	NODE_74_length_20351_cov_12_1	AGTCCCTGGGCAAGCGCCTGATGCCCGGCGTA	1				genomes		1178
CriePir153	NODE_74_length_20351_cov_12_1	GGTGTGTGCGGCCAGCTCGGACCCGAACTTGAT	1				genomes		1179
CriePir153	NODE_74_length_20351_cov_12_1	GTTTGCAGGAAGCGGCGCTATCGCACCGAACT	1				genomes		1180
CriePir153	NODE_74_length_20351_cov_12_1	ATAAACTTCGGTTCCGTAGAGCGCTTCTCCGG	1				genomes		1181
CriePir153	NODE_74_length_20351_cov_12_1	ATAGCTACGCCGAGCCAGTTGTAAGCTGACGC	13	1			genomes		1182
CriePir153	NODE_74_length_20351_cov_12_1	AAAAAATGTCCCGAAGTTCATAAGCGGGCTTCGGGCGA	1				genomes		1183
CriePir153	NODE_74_length_20351_cov_12_2	GGCTTCCGAATCGGAAATCTCGACCAGTACGA	3		1	3	genomes		1184
CriePir153	NODE_74_length_20351_cov_12_2	TCCTTGCCGCTCAGCTCGCCGATCTGCTTGTA	2				genomes		1185
CriePir153	NODE_74_length_20351_cov_12_2	GCTCAAGGTCGTAACCTCGGCAGGCTGGGCAT	1	14			genomes		1186
CriePir153	NODE_74_length_20351_cov_12_2	GACTCCATGCCAAGCCTTCAGCGTCGCAGGTT		1			genomes		1187
CriePir153	NODE_74_length_20351_cov_12_2	CGCGACAAGACCGAACCCGACAGAGAACGCCT					genomes		1188
CriePir153	NODE_74_length_20351_cov_12_2	TTCAAGCAGGCCCAGGAAGAGCGGGTCACGCT	1				genomes		1189
CriePir153	NODE_74_length_20351_cov_12_2	TCGGCGGCTACTACGCCGCCACAGAGGCTGTC	1				genomes		1190
CriePir153	NODE_74_length_20351_cov_12_2	CTTATATCCAATGTGGTTTCACAGAATCTCGT	1				genomes		1191
CriePir153	NODE_74_length_20351_cov_12_2	TATCTTGCGCCTCGGAAATGGCTGAGAAAGCT	1				genomes		1192
CriePir153	NODE_74_length_20351_cov_12_2	GCCGCAAGCAGGGCAGATACTGGTGGCGAATA	1				genomes		1193
CriePir153	NODE_74_length_20351_cov_12_2	GGTCTGCCAGTGCTACATGCAACAGGTCACGC	1				genomes		1194
CriePir153	NODE_74_length_20351_cov_12_2	CATCCAGTGGGTGGTTTCAGGTCGCTCTACAT	1	2			genomes		1195
CriePir153	NODE_74_length_20351_cov_12_2	TATGCTTGCTCATTCTGTCCTCCTGCCTGTCA	1	1			genomes		1196
CriePir153	NODE_74_length_20351_cov_12_2	GCGCGCCTCGCGATCGTCTTTCTCCTTTCGGA	1				genomes		1197
CriePir153	NODE_74_length_20351_cov_12_2	GAGACGGCCTAGATTGCTGTTGCTGGGACTGC	1				genomes		1198
CriePir153	NODE_74_length_20351_cov_12_2	TTTTCGTAGATCCCGACGTCGAGGCGCAGAGT	5	2			genomes		1199
CriePir153	NODE_74_length_20351_cov_12_2	GCATGCGTGGTCCTGGTCGTTGCGGCGTTCCT					genomes		1200
CriePir153	NODE_74_length_20351_cov_12_2	GAGGAGAAAGAAGCGGCTCTTGCGAGGAGTCA					genomes		1201
CriePir153	NODE_74_length_20351_cov_12_2	AGCATCAGCCAAGCCGATGACATGGTGCTCCA					genomes		1202
CriePir153	NODE_87_length_18681_cov_10_1	TCTGCGGTGCTCGGGGCGGTCCGCTCCATCAC	6				genomes		1203
CriePir153	NODE_87_length_18681_cov_10_1	GGCGTAGCCGACATGGGAACGTTCATTCCCGG	4				genomes		1204
CriePir153	NODE_87_length_18681_cov_10_1	AACATGATCTACCGCGGATCGCCGTGGGAGAC	4	1			genomes		1205
CriePir153	NODE_87_length_18681_cov_10_1	GTGCCGGCGGTGACCTTGGCTTTGCCCTGCGC	1				genomes		1206
CriePir153	NODE_87_length_18681_cov_10_1	GGGGTATTTTCTCCAGGCTGCTACCAGCGCAA	1	2	8		genomes		1207
CriePir153	NODE_87_length_18681_cov_10_1	GCGTGATAGCCATCTACCCAAGCCTTCGCGTC	1		1		genomes		1208
CriePir153	NODE_87_length_18681_cov_10_1	ATGACCGTAGTTGTCCCGTTCGCCGCATCGAT	1		4		genomes		1209
CriePir153	NODE_87_length_18681_cov_10_1	GATCACGAAGAACGATACGACGGCCTGCCCGA	1	1			genomes		1210
CriePir153	NODE_87_length_18681_cov_10_1	GCTCCCGCCACCCTGGTCATGCGGGTCTGCAA		2			genomes		1211
CriePir153	NODE_87_length_18681_cov_10_1	ACTTTGCCAACAAGGTTTCGTCCGGCCAGGGG		17			genomes		1212
CriePir153	NODE_87_length_18681_cov_10_1	ATCACTTGTCGATGCTCGAAGACATACCCTCC					genomes		1213
CriePir153	NODE_87_length_18681_cov_10_1	TAGTCGAAGCGCCAGAACTCGCAGCCGCCTTC					genomes		1214
CriePir153	NODE_87_length_18681_cov_10_2	TCGACGCGCAGCTGGGGCTCTTCCTTGATGGC	5	33	1		genomes		1215
CriePir153	NODE_87_length_18681_cov_10_2	AGGTCCATGCGGTGCGGCCATTCGATGATCGC		31	1		genomes		1216
CriePir153	NODE_87_length_18681_cov_10_2	ATGTCTCGTACCGGGCTGGAGTCTCGCATCGA	1				genomes		1217
CriePir153	NODE_87_length_18681_cov_10_2	GACTTGGCGCCGATCATGGCCTCCAACTCCTC	1	1			genomes		1218
CriePir178	NODE_66_length_29410_cov_20_1	TCTGCGGTGCTCGGGGCGGTCCGCTCCATCAC	6				genomes		1219
CriePir178	NODE_66_length_29410_cov_20_1	GGCGTAGCCGACATGGGAACGTTCATTCCCGG	4				genomes		1220
CriePir178	NODE_66_length_29410_cov_20_1	AACATGATCTACCGCGGATCGCCGTGGGAGAC	4	1			genomes		1221
CriePir178	NODE_66_length_29410_cov_20_1	GTGCCGGCGGTGACCTTGGCTTTGCCCTGCGC	1				genomes		1222
CriePir178	NODE_66_length_29410_cov_20_1	GGGGTATTTTCTCCAGGCTGCTACCAGCGCAA	1	2	8		genomes		1223
CriePir178	NODE_66_length_29410_cov_20_1	GGGGTATTTTCTCCAGGCTGCTACCAGCGCAA	1	2	8		genomes		1224
CriePir178	NODE_66_length_29410_cov_20_1	GCGTGATAGCCATCTACCCAAGCCTTCGCGTC	1		1		genomes		1225
CriePir178	NODE_66_length_29410_cov_20_1	ATGACCGTAGTTGTCCCGTTCGCCGCATCGAT	1		4		genomes		1226
CriePir178	NODE_66_length_29410_cov_20_1	GATCACGAAGAACGATACGACGGCCTGCCCGA	1	1			genomes		1227
CriePir178	NODE_66_length_29410_cov_20_1	GCTCCCGCCACCCTGGTCATGCGGGTCTGCAA		2			genomes		1228
CriePir178	NODE_66_length_29410_cov_20_1	ACTTTGCCAACAAGGTTTCGTCCGGCCAGGGG		17			genomes		1229
CriePir178	NODE_66_length_29410_cov_20_1	ATCACTTGTCGATGCTCGAAGACATACCCTCC					genomes		1230
CriePir178	NODE_66_length_29410_cov_20_1	TAGTCGAAGCGCCAGAACTCGCAGCCGCCTTC					genomes		1231
CriePir178	NODE_66_length_29410_cov_20_2	TCGACGCGCAGCTGGGGCTCTTCCTTGATGGC	5	33	1		genomes		1232
CriePir178	NODE_66_length_29410_cov_20_2	AGGTCCATGCGGTGCGGCCATTCGATGATCGC		31	1		genomes		1233
CriePir178	NODE_66_length_29410_cov_20_2	ATGTCTCGTACCGGGCTGGAGTCTCGCATCGA	1				genomes		1234
CriePir178	NODE_66_length_29410_cov_20_2	GACTTGGCGCCGATCATGGCCTCCAACTCCTC	1	1			genomes		1235
CriePir178	NODE_89_length_22829_cov_23_1	CTAGCGGGATTCCGAGGAGCTGGAGGATCCAAA					genomes		1236
CriePir178	NODE_89_length_22829_cov_23_1	TGAGCAACTCCTGGCGGACTGGATAACGACCC		2			genomes		1237
CriePir178	NODE_89_length_22829_cov_23_1	TGACCAAGGCCGCCCAAGTCCTGATCTTCGGC		11			genomes		1238
CriePir178	NODE_89_length_22829_cov_23_1	ATACCCCGTAGGGTACAGGACTGTCGAAAGAC	1				genomes		1239
CriePir178	NODE_89_length_22829_cov_23_1	TGGGTCAAGACCCACATGCCCGAACACAGGGG	2				genomes		1240
CriePir178	NODE_89_length_22829_cov_23_1	TAAGCGCCCCCTTGCGGGTTGGCTCAGGCCCT	1				genomes		1241
CriePir178	NODE_89_length_22829_cov_23_1	AAGAAACAGCGCCTGTTCGTCGACGAGTACCT	1	1			genomes		1242
CriePir178	NODE_89_length_22829_cov_23_1	ATGCGGGCGAGGGCGGTCTGGGAGAGCAGGCC	1	2			genomes		1243
CriePir178	NODE_89_length_22829_cov_23_1	ATTGTGGGTCGCCAGCTGCAGACGTTCACGAC	1	1			genomes		1244
CriePir178	NODE_89_length_22829_cov_23_1	AGTGGGAAGCCATGGTGGCAGAGTCTCAGAAA	1				genomes		1245
CriePir178	NODE_89_length_22829_cov_23_1	ATCAAGTCCGAACTGGGCAATGACGGGTTCAG	1	1			genomes		1246
CriePir178	NODE_89_length_22829_cov_23_1	GATCAGGCTAGCCATGACGGGCTCCATTACGC	1				genomes		1247
CriePir178	NODE_89_length_22829_cov_23_1	ATCATGACCCAGTTCAACATCATCACCAGCGA	1				genomes		1248
CriePir178	NODE_89_length_22829_cov_23_1	ATCAAGGGGCCGAGCGTGCCGCGCAGCCTGCT	1	1			genomes		1249
CriePir178	NODE_89_length_22829_cov_23_1	AGGAGTACATGCCGAGGGCGTCTGTGACCATA	1				genomes		1250
CriePir178	NODE_89_length_22829_cov_23_1	TCGGACTCAGGCGGACTTGCGCCAGGCCATGC			6		genomes		1251
CriePir178	NODE_89_length_22829_cov_23_1	TTTTCGACCGACGCGATGGCACAAGCAAACCT	1		3		genomes		1252
CriePir178	NODE_89_length_22829_cov_23_1	ATGTAGTTGCCCTGCATGTTGATTTGCGTGGC	2		7		genomes		1253
CriePir178	NODE_89_length_22829_cov_23_1	TATGACCCGTCGTACGACTACGCCTCGAACAC	2				genomes		1254
CriePir178	NODE_89_length_22829_cov_23_1	AATTCACCTGCTGCGGCATTCCGAGCGACAAC	1	1			genomes		1255
CriePir178	NODE_89_length_22829_cov_23_1	AGTCCCTGGGCAAGCGCCTGATGCCCGGCGTA	1				genomes		1256
CriePir178	NODE_89_length_22829_cov_23_1	GGTGTGTGCGGCCAGCTCGGACCCGAACTTGAT	9				genomes		1257
CriePir178	NODE_89_length_22829_cov_23_1	GTTTGCAGGAAGCGGCGCTATCGCACCGAACT	13				genomes		1258
CriePir178	NODE_89_length_22829_cov_23_1	ATAAACTTCGGTTCCGTAGAGCGCTTCTCCGG	1				genomes		1259
CriePir178	NODE_89_length_22829_cov_23_1	ATAGCTACGCCGAGCCAGTTGTAAGCTGACGC	13	1			genomes		1260
CriePir178	NODE_89_length_22829_cov_23_1	AAAAAATGTCCCGAAGTTCATAAGCGGGCTTCGGGCGA	23				genomes		1261
CriePir178	NODE_89_length_22829_cov_23_2	GGCTTCCGAATCGGAAATCTCGACCAGTACGA	3		1	3	genomes		1262
CriePir178	NODE_89_length_22829_cov_23_2	TCCTTGCCGCTCAGCTCGCCGATCTGCTTGTA	2				genomes		1263
CriePir178	NODE_89_length_22829_cov_23_2	GCTCAAGGTCGTAACCTCGGCAGGCTGGGCAT	1	14			genomes		1264
CriePir178	NODE_89_length_22829_cov_23_2	GACTCCATGCCAAGCCTTCAGCGTCGCAGGTT		1			genomes		1265
CriePir178	NODE_89_length_22829_cov_23_2	CGCGACAAGACCGAACCCGACAGAGAACGCCT					genomes		1266
CriePir178	NODE_89_length_22829_cov_23_2	TTCAAGCAGGCCCAGGAAGAGCGGGTCACGCT	1				genomes		1267
CriePir178	NODE_89_length_22829_cov_23_2	TCGGCGGCTACTACGCCGCCACAGAGGCTGTC	1				genomes		1268
CriePir178	NODE_89_length_22829_cov_23_2	CTTATATCCAATGTGGTTTCACAGAATCTCGT	1				genomes		1269
CriePir178	NODE_89_length_22829_cov_23_2	TATCTTGCGCCTCGGAAATGGCTGAGAAAGCT	1				genomes		1270
CriePir178	NODE_89_length_22829_cov_23_2	GCCGCAAGCAGGGCAGATACTGGTGGCGAATA	1				genomes		1271
CriePir178	NODE_89_length_22829_cov_23_2	GGTCTGCCAGTGCTACATGCAACAGGTCACGC	1				genomes		1272
CriePir178	NODE_89_length_22829_cov_23_2	CATCCAGTGGGTGGTTTCAGGTCGCTCTACAT	1	2			genomes		1273
CriePir178	NODE_89_length_22829_cov_23_2	TATGCTTGCTCATTCTGTCCTCCTGCCTGTCA	1	1			genomes		1274
CriePir178	NODE_89_length_22829_cov_23_2	GCGCGCCTCGCGATCGTCTTTCTCCTTTCGGA	1				genomes		1275
CriePir178	NODE_89_length_22829_cov_23_2	GAGACGGCCTAGATTGCTGTTGCTGGGACTGC	1				genomes		1276
CriePir178	NODE_89_length_22829_cov_23_2	TTTTCGTAGATCCCGACGTCGAGGCGCAGAGT	5	2			genomes		1277
CriePir178	NODE_89_length_22829_cov_23_2	GCATGCGTGGTCCTGGTCGTTGCGGCGTTCCT					genomes		1278
CriePir178	NODE_89_length_22829_cov_23_2	GAGGAGAAAGAAGCGGCTCTTGCGAGGAGTCA					genomes		1279
CriePir203	NODE_54_length_34694_cov_52_1	ACCGGAGGAGTTGGAGGCCATGATCGGCGCCAAGTC	1	1			genomes		1280
CriePir203	NODE_54_length_34694_cov_52_1	ACCGTCGATGCGAGACTCCAGCCCGGTACGAGACAT	1				genomes		1281
CriePir203	NODE_54_length_34694_cov_52_1	ACCGGCGATCATCGAATGGCCGCACCGCATGGACCT	5	29	1		genomes		1282
CriePir203	NODE_54_length_34694_cov_52_1	ACCGGCCATCAAGGAAGAGCCCCAGCTGCGCGTCGA	5	33	1		genomes		1283
CriePir203	NODE_54_length_34694_cov_52_2	GAAGGCGGCTGCGAGTTCTGGCGCTTCGACTA					genomes		1284
CriePir203	NODE_54_length_34694_cov_52_2	GGAGGGTATGTCTTCGAGCATCGACAAGTGAT					genomes		1285
CriePir203	NODE_54_length_34694_cov_52_2	CCCCTGGCCGGACGAAACCTTGTTGGCAAAGT		17			genomes		1286
CriePir203	NODE_54_length_34694_cov_52_2	TTGCAGACCCGCATGACCAGGGTGGCGGGAGC		2			genomes		1287
CriePir203	NODE_54_length_34694_cov_52_2	TCGGGCAGGCCGTCGTATCGTTCTTCGTGATC	1	1			genomes		1288
CriePir203	NODE_54_length_34694_cov_52_2	ATCGATGCGGCGAACGGGACAACTACGGTCAT	1		4		genomes		1289
CriePir203	NODE_54_length_34694_cov_52_2	GACGCGAAGGCTTGGGTAGATGGCTATCACGC	1				genomes		1290
CriePir203	NODE_54_length_34694_cov_52_2	TTGCGCTGGTAGCAGCCTGGAGAAAATACCCC	1	2	8		genomes		1291
CriePir203	NODE_54_length_34694_cov_52_2	GCGCAGGGCAAAGCCAAGGTCACCGCCGGCAC	1				genomes		1292
CriePir203	NODE_54_length_34694_cov_52_2	GTCTCCCACGGCGATCCGCGGTAGATCATGTT	4	1			genomes		1293
CriePir203	NODE_54_length_34694_cov_52_2	CCGGGAATGAACGTTCCCATGTCGGCTACGCC	4				genomes		1294
CriePir203	NODE_54_length_34694_cov_52_2	GTGATGGAGCGGACCGCCCCGAGCACCGCAGA	6				genomes		1295
CriePir203	NODE_88_length_22362_cov_44_1	CTAGCGGGATTCCGAGGAGCTGGAGGATCCAAA					genomes		1296
CriePir203	NODE_88_length_22362_cov_44_1	TGAGCAACTCCTGGCGGACTGGATAACGACCC		2			genomes		1297
CriePir203	NODE_88_length_22362_cov_44_1	TGACCAAGGCCGCCCAAGTCCTGATCTTCGGC		11			genomes		1298
CriePir203	NODE_88_length_22362_cov_44_1	ATACCCCGTAGGGTACAGGACTGTCGAAAGAC	1				genomes		1299
CriePir203	NODE_88_length_22362_cov_44_1	TGGGTCAAGACCCACATGCCCGAACACAGGGG	2				genomes		1300
CriePir203	NODE_88_length_22362_cov_44_1	TAAGCGCCCCCTTGCGGGTTGGCTCAGGCCCT	1				genomes		1301
CriePir203	NODE_88_length_22362_cov_44_1	AAGAAACAGCGCCTGTTCGTCGACGAGTACCT	1	1			genomes		1302
CriePir203	NODE_88_length_22362_cov_44_1	ATGCGGGCGAGGGCGGTCTGGGAGAGCAGGCC	1	2			genomes		1303
CriePir203	NODE_88_length_22362_cov_44_1	ATTGTGGGTCGCCAGCTGCAGACGTTCACGAC	1	1			genomes		1304
CriePir203	NODE_88_length_22362_cov_44_1	AGTGGGAAGCCATGGTGGCAGAGTCTCAGAAA	1				genomes		1305
CriePir203	NODE_88_length_22362_cov_44_1	ATCAAGTCCGAACTGGGCAATGACGGGTTCAG	1	1			genomes		1306
CriePir203	NODE_88_length_22362_cov_44_1	GATCAGGCTAGCCATGACGGGCTCCATTACGC	1				genomes		1307
CriePir203	NODE_88_length_22362_cov_44_1	ATCATGACCCAGTTCAACATCATCACCAGCGA	1				genomes		1308
CriePir203	NODE_88_length_22362_cov_44_1	ATCAAGGGGCCGAGCGTGCCGCGCAGCCTGCT	1	1			genomes		1309
CriePir203	NODE_88_length_22362_cov_44_1	AGGAGTACATGCCGAGGGCGTCTGTGACCATA	1				genomes		1310
CriePir203	NODE_88_length_22362_cov_44_1	TCGGACTCAGGCGGACTTGCGCCAGGCCATGC			6		genomes		1311
CriePir203	NODE_88_length_22362_cov_44_1	TTTTCGACCGACGCGATGGCACAAGCAAACCT	1		3		genomes		1312
CriePir203	NODE_88_length_22362_cov_44_1	ATGTAGTTGCCCTGCATGTTGATTTGCGTGGC	2		7		genomes		1313
CriePir203	NODE_88_length_22362_cov_44_1	TATGACCCGTCGTACGACTACGCCTCGAACAC	2				genomes		1314
CriePir203	NODE_88_length_22362_cov_44_1	AATTCACCTGCTGCGGCATTCCGAGCGACAAC	1	1			genomes		1315
CriePir203	NODE_88_length_22362_cov_44_1	AGTCCCTGGGCAAGCGCCTGATGCCCGGCGTA	1				genomes		1316
CriePir203	NODE_88_length_22362_cov_44_1	GGTGTGTGCGGCCAGCTCGGACCCGAACTTGAT	9				genomes		1317
CriePir203	NODE_88_length_22362_cov_44_1	GTTTGCAGGAAGCGGCGCTATCGCACCGAACT	13				genomes		1318
CriePir203	NODE_88_length_22362_cov_44_1	ATAAACTTCGGTTCCGTAGAGCGCTTCTCCGG	1				genomes		1319
CriePir203	NODE_88_length_22362_cov_44_1	ATAGCTACGCCGAGCCAGTTGTAAGCTGACGC	13	1			genomes		1320
CriePir203	NODE_88_length_22362_cov_44_1	AAAAAATGTCCCGAAGTTCATAAGCGGGCTTCGGGCGA	23				genomes		1321
CriePir203	NODE_88_length_22362_cov_44_2	GGCTTCCGAATCGGAAATCTCGACCAGTACGA	3		1	3	genomes		1322
CriePir203	NODE_88_length_22362_cov_44_2	TCCTTGCCGCTCAGCTCGCCGATCTGCTTGTA	2				genomes		1323
CriePir203	NODE_88_length_22362_cov_44_2	GCTCAAGGTCGTAACCTCGGCAGGCTGGGCAT	1	14			genomes		1324
CriePir203	NODE_88_length_22362_cov_44_2	GACTCCATGCCAAGCCTTCAGCGTCGCAGGTT		1			genomes		1325
CriePir203	NODE_88_length_22362_cov_44_2	CGCGACAAGACCGAACCCGACAGAGAACGCCT					genomes		1326
CriePir203	NODE_88_length_22362_cov_44_2	TTCAAGCAGGCCCAGGAAGAGCGGGTCACGCT	1				genomes		1327
CriePir203	NODE_88_length_22362_cov_44_2	TCGGCGGCTACTACGCCGCCACAGAGGCTGTC	1				genomes		1328
CriePir203	NODE_88_length_22362_cov_44_2	CTTATATCCAATGTGGTTTCACAGAATCTCGT	1				genomes		1329
CriePir203	NODE_88_length_22362_cov_44_2	TATCTTGCGCCTCGGAAATGGCTGAGAAAGCT	1				genomes		1330
CriePir203	NODE_88_length_22362_cov_44_2	GCCGCAAGCAGGGCAGATACTGGTGGCGAATA	1				genomes		1331
CriePir203	NODE_88_length_22362_cov_44_2	GGTCTGCCAGTGCTACATGCAACAGGTCACGC	1				genomes		1332
CriePir203	NODE_88_length_22362_cov_44_2	CATCCAGTGGGTGGTTTCAGGTCGCTCTACAT	1	2			genomes		1333
CriePir203	NODE_88_length_22362_cov_44_2	TATGCTTGCTCATTCTGTCCTCCTGCCTGTCA	1	1			genomes		1334
CriePir203	NODE_88_length_22362_cov_44_2	GCGCGCCTCGCGATCGTCTTTCTCCTTTCGGA	1				genomes		1335
CriePir203	NODE_88_length_22362_cov_44_2	GAGACGGCCTAGATTGCTGTTGCTGGGACTGC	1				genomes		1336
CriePir203	NODE_88_length_22362_cov_44_2	TTTTCGTAGATCCCGACGTCGAGGCGCAGAGT	5	2			genomes		1337
CriePir203	NODE_88_length_22362_cov_44_2	GCATGCGTGGTCCTGGTCGTTGCGGCGTTCCT					genomes		1338
CriePir203	NODE_88_length_22362_cov_44_2	GAGGAGAAAGAAGCGGCTCTTGCGAGGAGTCA					genomes		1339
CriePir203	NODE_88_length_22362_cov_44_2	AGCATCAGCCAAGCCGATGACATGGTGCTCCA					genomes		1340
CriePir247	NODE_35_length_73675_cov_24_1	TGGAGCACCATGTCATCGGCTTGGCTGATGCT					genomes		1341
CriePir247	NODE_35_length_73675_cov_24_1	TGACTCCTCGCAAGAGCCGCTTCTTTCTCCTC				1	genomes		1342
CriePir247	NODE_35_length_73675_cov_24_1	AGGAACGCCGCAACGACCAGGACCACGCATGC					genomes		1343
CriePir247	NODE_35_length_73675_cov_24_1	ACTCTGCGCCTCGACGTCGGGATCTACGAAAA	5	2	1		genomes		1344
CriePir247	NODE_35_length_73675_cov_24_1	GCAGTCCCAGCAACAGCAATCTAGGCCGTCTC	1				genomes		1345
CriePir247	NODE_35_length_73675_cov_24_1	TCCGAAAGGAGAAAGACGATCGCGAGGCGCGC	1			1	genomes		1346
CriePir247	NODE_35_length_73675_cov_24_1	TGACAGGCAGGAGGACAGAATGAGCAAGCATA	1	1			genomes		1347
CriePir247	NODE_35_length_73675_cov_24_1	ATGTAGAGCGACCTGAAACCACCCACTGGATG	1				genomes		1348
CriePir247	NODE_35_length_73675_cov_24_1	GCGTGACCTGTTGCATGTAGCACTGGCAGACC	1			1	genomes		1349
CriePir247	NODE_35_length_73675_cov_24_1	TATTCGCCACCAGTATCTGCCCTGCTTGCGGC	1				genomes		1350
CriePir247	NODE_35_length_73675_cov_24_1	AGCTTTCTCAGCCATTTCCGAGGCGCAAGATA	1				genomes		1351
CriePir247	NODE_35_length_73675_cov_24_1	ACGAGATTCTGTGAAACCACATTGGATATAAG	1				genomes		1352
CriePir247	NODE_35_length_73675_cov_24_1	GACAGCCTCTGTGGCGGCGTAGTAGCCGCCGA	1	5			genomes		1353
CriePir247	NODE_35_length_73675_cov_24_1	AGCGTGACCCGCTCTTCCTGGGCCTGCTTGAA	1	10			genomes		1354
CriePir247	NODE_35_length_73675_cov_24_1	AGGCGTTCTCTGTCGGGTTCGGTCTTGTCGCG					genomes		1355
CriePir247	NODE_35_length_73675_cov_24_1	AACCTGCGACGCTGAAGGCTTGGCATGGAGTC		1			genomes		1356
CriePir247	NODE_35_length_73675_cov_24_1	ATGCCCAGCCTGCCGAGGTTACGACCTTGAGC	1	14			genomes		1357
CriePir247	NODE_35_length_73675_cov_24_1	TACAAGCAGATCGGCGAGCTGAGCGGCAAGGA	2				genomes		1358
CriePir247	NODE_35_length_73675_cov_24_1	TCGTACTGGTCGAGATTTCCGATTCGGAAGCC	3	3	1	3	genomes		1359
CriePir247	NODE_35_length_73675_cov_24_2	TCGCCCGAAGCCCGCTTATGAACTTCGGGACATTTTTT	23				genomes		1360
CriePir247	NODE_35_length_73675_cov_24_2	GCGTCAGCTTACAACTGGCTCGGCGTAGCTAT	13	1			genomes		1361
CriePir247	NODE_35_length_73675_cov_24_2	CCGGAGAAGCGCTCTACGGAACCGAAGTTTAT	1				genomes		1362
CriePir247	NODE_35_length_73675_cov_24_2	AGTTCGGTGCGATAGCGCCGCTTCCTGCAAAC	13				genomes		1363
CriePir247	NODE_35_length_73675_cov_24_2	ATCAAGTTCGGGTCCGAGCTGGCCGCACACACC	9				genomes		1364
CriePir247	NODE_35_length_73675_cov_24_2	TACGCCGGGCATCAGGCGCTTGCCCAGGGACT	1				genomes		1365
CriePir247	NODE_35_length_73675_cov_24_2	GTTGTCGCTCGGAATGCCGCAGCAGGTGAATT	1	1			genomes		1366
CriePir247	NODE_35_length_73675_cov_24_2	GTGTTCGAGGCGTAGTCGTACGACGGGTCATA	2				genomes		1367
CriePir247	NODE_35_length_73675_cov_24_2	GCCACGCAAATCAACATGCAGGGCAACTACAT	2		7		genomes		1368
CriePir247	NODE_35_length_73675_cov_24_2	AGGTTTGCTTGTGCCATCGCGTCGGTCGAAAA	1				genomes		1369
CriePir247	NODE_35_length_73675_cov_24_2	GCATGGCCTGGCGCAAGTCCGCCTGAGTCCGA			6		genomes		1370
CriePir247	NODE_35_length_73675_cov_24_2	TATGGTCACAGACGCCCTCGGCATGTACTCCT	1				genomes		1371
CriePir247	NODE_35_length_73675_cov_24_2	AGCAGGCTGCGCGGCACGCTCGGCCCCTTGAT	1				genomes		1372
CriePir247	NODE_35_length_73675_cov_24_2	TCGCTGGTGATGATGTTGAACTGGGTCATGAT	1				genomes		1373
CriePir247	NODE_35_length_73675_cov_24_2	GCGTAATGGAGCCCGTCATGGCTAGCCTGATC	1				genomes		1374
CriePir247	NODE_35_length_73675_cov_24_2	CTGAACCCGTCATTGCCCAGTTCGGACTTGAT	1				genomes		1375
CriePir247	NODE_35_length_73675_cov_24_2	TTTCTGAGACTCTGCCACCATGGCTTCCCACT	1				genomes		1376
CriePir247	NODE_35_length_73675_cov_24_2	GTCGTGAACGTCTGCAGCTGGCGACCCACAAT	1	1			genomes		1377
CriePir247	NODE_35_length_73675_cov_24_2	GGCCTGCTCTCCCAGACCGCCCTCGCCCGCAT	1	2			genomes		1378
CriePir247	NODE_35_length_73675_cov_24_2	AGGTACTCGTCGACGAACAGGCGCTGTTTCTT	1	1			genomes		1379
CriePir247	NODE_35_length_73675_cov_24_2	AGGGCCTGAGCCAACCCGCAAGGGGGCGCTTA	1				genomes		1380
CriePir247	NODE_35_length_73675_cov_24_2	CCCCTGTGTTCGGGCATGTGGGTCTTGACCCA	2				genomes		1381
CriePir247	NODE_35_length_73675_cov_24_2	GTCTTTCGACAGTCCTGTACCCTACGGGGTAT	1				genomes		1382
CriePir247	NODE_35_length_73675_cov_24_2	GCCGAAGATCAGGACTTGGGCGGCCTTGGTCA		11			genomes		1383
CriePir247	NODE_35_length_73675_cov_24_2	GGGTCGTTATCCAGTCCGCCAGGAGTTGCTCA		2			genomes		1384
CriePir247	NODE_35_length_73675_cov_24_2	TTTGGATCCTCCAGCTCCTCGGAATCCCGCTAG					genomes		1385
CriePir247	NODE_54_length_43887_cov_28_1	ACCGGAGGAGTTGGAGGCCATGATCGGCGCCAAGTC	1	1			genomes		1386
CriePir247	NODE_54_length_43887_cov_28_1	ACCGTCGATGCGAGACTCCAGCCCGGTACGAGACAT	1				genomes		1387
CriePir247	NODE_54_length_43887_cov_28_1	ACCGGCGATCATCGAATGGCCGCACCGCATGGACCT	5	29	1		genomes		1388
CriePir247	NODE_54_length_43887_cov_28_1	ACCGGCCATCAAGGAAGAGCCCCAGCTGCGCGTCGA	5	33	1		genomes		1389
CriePir247	NODE_54_length_43887_cov_28_2	GAAGGCGGCTGCGAGTTCTGGCGCTTCGACTA					genomes		1390
CriePir247	NODE_54_length_43887_cov_28_2	GGAGGGTATGTCTTCGAGCATCGACAAGTGAT					genomes		1391
CriePir247	NODE_54_length_43887_cov_28_2	CCCCTGGCCGGACGAAACCTTGTTGGCAAAGT		17			genomes		1392
CriePir247	NODE_54_length_43887_cov_28_2	TTGCAGACCCGCATGACCAGGGTGGCGGGAGC		2			genomes		1393
CriePir247	NODE_54_length_43887_cov_28_2	TCGGGCAGGCCGTCGTATCGTTCTTCGTGATC	1	1			genomes		1394
CriePir247	NODE_54_length_43887_cov_28_2	ATCGATGCGGCGAACGGGACAACTACGGTCAT	1		4		genomes		1395
CriePir247	NODE_54_length_43887_cov_28_2	GACGCGAAGGCTTGGGTAGATGGCTATCACGC	1				genomes		1396
CriePir247	NODE_54_length_43887_cov_28_2	TTGCGCTGGTAGCAGCCTGGAGAAAATACCCC	1	2	8		genomes		1397
CriePir247	NODE_54_length_43887_cov_28_2	GCGCAGGGCAAAGCCAAGGTCACCGCCGGCAC	1				genomes		1398
CriePir247	NODE_54_length_43887_cov_28_2	GTCTCCCACGGCGATCCGCGGTAGATCATGTT	4	1			genomes		1399
CriePir247	NODE_54_length_43887_cov_28_2	CCGGGAATGAACGTTCCCATGTCGGCTACGCC	4				genomes		1400
CriePir247	NODE_54_length_43887_cov_28_2	GTGATGGAGCGGACCGCCCCGAGCACCGCAGA	6				genomes		1401
CriePir295	NODE_101_length_19927_cov_305_1	CTAGCGGGATTCCGAGGAGCTGGAGGATCCAAA					genomes		1402
CriePir295	NODE_101_length_19927_cov_305_1	TGAGCAACTCCTGGCGGACTGGATAACGACCC		2			genomes		1403
CriePir295	NODE_101_length_19927_cov_305_1	TGACCAAGGCCGCCCAAGTCCTGATCTTCGGC		11			genomes		1404
CriePir295	NODE_101_length_19927_cov_305_1	ATACCCCGTAGGGTACAGGACTGTCGAAAGAC	1				genomes		1405
CriePir295	NODE_101_length_19927_cov_305_1	TGGGTCAAGACCCACATGCCCGAACACAGGGG	2				genomes		1406
CriePir295	NODE_101_length_19927_cov_305_1	TAAGCGCCCCCTTGCGGGTTGGCTCAGGCCCT	1				genomes		1407
CriePir295	NODE_101_length_19927_cov_305_1	AAGAAACAGCGCCTGTTCGTCGACGAGTACCT	1	1			genomes		1408
CriePir295	NODE_101_length_19927_cov_305_1	ATGCGGGCGAGGGCGGTCTGGGAGAGCAGGCC	1	2			genomes		1409
CriePir295	NODE_101_length_19927_cov_305_1	ATTGTGGGTCGCCAGCTGCAGACGTTCACGAC	1	1			genomes		1410
CriePir295	NODE_101_length_19927_cov_305_1	AGTGGGAAGCCATGGTGGCAGAGTCTCAGAAA	1				genomes		1411
CriePir295	NODE_101_length_19927_cov_305_1	ATCAAGTCCGAACTGGGCAATGACGGGTTCAG	1	1			genomes		1412
CriePir295	NODE_101_length_19927_cov_305_1	GATCAGGCTAGCCATGACGGGCTCCATTACGC	1				genomes		1413
CriePir295	NODE_101_length_19927_cov_305_1	ATCATGACCCAGTTCAACATCATCACCAGCGA	1				genomes		1414
CriePir295	NODE_101_length_19927_cov_305_1	ATCAAGGGGCCGAGCGTGCCGCGCAGCCTGCT	1	1			genomes		1415
CriePir295	NODE_101_length_19927_cov_305_1	AGGAGTACATGCCGAGGGCGTCTGTGACCATA	1				genomes		1416
CriePir295	NODE_101_length_19927_cov_305_1	TCGGACTCAGGCGGACTTGCGCCAGGCCATGC			6		genomes		1417
CriePir295	NODE_101_length_19927_cov_305_1	TTTTCGACCGACGCGATGGCACAAGCAAACCT	1		3		genomes		1418
CriePir295	NODE_101_length_19927_cov_305_1	ATGTAGTTGCCCTGCATGTTGATTTGCGTGGC	2		7		genomes		1419
CriePir295	NODE_101_length_19927_cov_305_1	TATGACCCGTCGTACGACTACGCCTCGAACAC	2				genomes		1420
CriePir295	NODE_101_length_19927_cov_305_1	AATTCACCTGCTGCGGCATTCCGAGCGACAAC	1	1			genomes		1421
CriePir295	NODE_101_length_19927_cov_305_1	AGTCCCTGGGCAAGCGCCTGATGCCCGGCGTA	1				genomes		1422
CriePir295	NODE_101_length_19927_cov_305_1	GGTGTGTGCGGCCAGCTCGGACCCGAACTTGAT	9				genomes		1423
CriePir295	NODE_101_length_19927_cov_305_1	GTTTGCAGGAAGCGGCGCTATCGCACCGAACT	13				genomes		1424
CriePir295	NODE_101_length_19927_cov_305_1	ATAAACTTCGGTTCCGTAGAGCGCTTCTCCGG	1				genomes		1425
CriePir295	NODE_101_length_19927_cov_305_1	ATAGCTACGCCGAGCCAGTTGTAAGCTGACGC	13	1			genomes		1426
CriePir295	NODE_101_length_19927_cov_305_1	AAAAAATGTCCCGAAGTTCATAAGCGGGCTTCGGGCGA	23				genomes		1427
CriePir295	NODE_101_length_19927_cov_305_2	GGCTTCCGAATCGGAAATCTCGACCAGTACGA	3		1	3	genomes		1428
CriePir295	NODE_101_length_19927_cov_305_2	TCCTTGCCGCTCAGCTCGCCGATCTGCTTGTA	2				genomes		1429
CriePir295	NODE_101_length_19927_cov_305_2	GCTCAAGGTCGTAACCTCGGCAGGCTGGGCAT	1	14			genomes		1430
CriePir295	NODE_101_length_19927_cov_305_2	GACTCCATGCCAAGCCTTCAGCGTCGCAGGTT		1			genomes		1431
CriePir295	NODE_101_length_19927_cov_305_2	CGCGACAAGACCGAACCCGACAGAGAACGCCT					genomes		1432
CriePir295	NODE_101_length_19927_cov_305_2	TTCAAGCAGGCCCAGGAAGAGCGGGTCACGCT	1				genomes		1433
CriePir295	NODE_101_length_19927_cov_305_2	TCGGCGGCTACTACGCCGCCACAGAGGCTGTC	1				genomes		1434
CriePir295	NODE_101_length_19927_cov_305_2	CTTATATCCAATGTGGTTTCACAGAATCTCGT	1				genomes		1435
CriePir295	NODE_101_length_19927_cov_305_2	TATCTTGCGCCTCGGAAATGGCTGAGAAAGCT	1				genomes		1436
CriePir295	NODE_101_length_19927_cov_305_2	GCCGCAAGCAGGGCAGATACTGGTGGCGAATA	1				genomes		1437
CriePir295	NODE_101_length_19927_cov_305_2	GGTCTGCCAGTGCTACATGCAACAGGTCACGC	1				genomes		1438
CriePir295	NODE_101_length_19927_cov_305_2	CATCCAGTGGGTGGTTTCAGGTCGCTCTACAT	1	2			genomes		1439
CriePir295	NODE_101_length_19927_cov_305_2	TATGCTTGCTCATTCTGTCCTCCTGCCTGTCA	1	1			genomes		1440
CriePir295	NODE_101_length_19927_cov_305_2	GCGCGCCTCGCGATCGTCTTTCTCCTTTCGGA	1				genomes		1441
CriePir295	NODE_101_length_19927_cov_305_2	GAGACGGCCTAGATTGCTGTTGCTGGGACTGC	1				genomes		1442
CriePir295	NODE_101_length_19927_cov_305_2	TTTTCGTAGATCCCGACGTCGAGGCGCAGAGT	5	2			genomes		1443
CriePir295	NODE_101_length_19927_cov_305_2	GCATGCGTGGTCCTGGTCGTTGCGGCGTTCCT					genomes		1444
CriePir295	NODE_101_length_19927_cov_305_2	GAGGAGAAAGAAGCGGCTCTTGCGAGGAGTCA					genomes		1445
CriePir295	NODE_101_length_19927_cov_305_2	AGCATCAGCCAAGCCGATGACATGGTGCTCCA					genomes		1446
CriePir295	NODE_137_length_15682_cov_318_1	TCTGCGGTGCTCGGGGCGGTCCGCTCCATCAC	6				genomes		1447
CriePir295	NODE_137_length_15682_cov_318_1	GGCGTAGCCGACATGGGAACGTTCATTCCCGG	4				genomes		1448
CriePir295	NODE_137_length_15682_cov_318_1	AACATGATCTACCGCGGATCGCCGTGGGAGAC	4	1			genomes		1449
CriePir295	NODE_137_length_15682_cov_318_1	GTGCCGGCGGTGACCTTGGCTTTGCCCTGCGC	1				genomes		1450
CriePir295	NODE_137_length_15682_cov_318_1	GGGGTATTTTCTCCAGGCTGCTACCAGCGCAA	1	2	8		genomes		1451
CriePir295	NODE_137_length_15682_cov_318_1	GCGTGATAGCCATCTACCCAAGCCTTCGCGTC	1		1		genomes		1452
CriePir295	NODE_137_length_15682_cov_318_1	ATGACCGTAGTTGTCCCGTTCGCCGCATCGAT	1		4		genomes		1453
CriePir295	NODE_137_length_15682_cov_318_1	GATCACGAAGAACGATACGACGGCCTGCCCGA	1	1			genomes		1454
CriePir295	NODE_137_length_15682_cov_318_1	GCTCCCGCCACCCTGGTCATGCGGGTCTGCAA		3			genomes		1455
CriePir295	NODE_137_length_15682_cov_318_1	ACTTTGCCAACAAGGTTTCGTCCGGCCAGGGG		18			genomes		1456
CriePir295	NODE_137_length_15682_cov_318_1	ATCACTTGTCGATGCTCGAAGACATACCCTCC					genomes		1457
CriePir295	NODE_137_length_15682_cov_318_1	TAGTCGAAGCGCCAGAACTCGCAGCCGCCTTC					genomes		1458
CriePir295	NODE_137_length_15682_cov_318_2	TCGACGCGCAGCTGGGGCTCTTCCTTGATGGC	5	33	1		genomes		1459
CriePir295	NODE_137_length_15682_cov_318_2	AGGTCCATGCGGTGCGGCCATTCGATGATCGC		31	1		genomes		1460
CriePir295	NODE_137_length_15682_cov_318_2	ATGTCTCGTACCGGGCTGGAGTCTCGCATCGA	1				genomes		1461
CriePir295	NODE_137_length_15682_cov_318_2	GACTTGGCGCCGATCATGGCCTCCAACTCCTC	1	1			genomes		1462
CriePir311	NODE_72_length_22840_cov_62_1	TGACTCCTCGCAAGAGCCGCTTCTTTCTCCTC				1	genomes		1463
CriePir311	NODE_72_length_22840_cov_62_1	AGGAACGCCGCAACGACCAGGACCACGCATGC					genomes		1464
CriePir311	NODE_72_length_22840_cov_62_1	ACTCTGCGCCTCGACGTCGGGATCTACGAAAA	5	2	1		genomes		1465
CriePir311	NODE_72_length_22840_cov_62_1	GCAGTCCCAGCAACAGCAATCTAGGCCGTCTC	1				genomes		1466
CriePir311	NODE_72_length_22840_cov_62_1	TCCGAAAGGAGAAAGACGATCGCGAGGCGCGC	1			1	genomes		1467
CriePir311	NODE_72_length_22840_cov_62_1	TGACAGGCAGGAGGACAGAATGAGCAAGCATA	1	1			genomes		1468
CriePir311	NODE_72_length_22840_cov_62_1	ATGTAGAGCGACCTGAAACCACCCACTGGATG	1				genomes		1469
CriePir311	NODE_72_length_22840_cov_62_1	GCGTGACCTGTTGCATGTAGCACTGGCAGACC	1			1	genomes		1470
CriePir311	NODE_72_length_22840_cov_62_1	TATTCGCCACCAGTATCTGCCCTGCTTGCGGC	1				genomes		1471
CriePir311	NODE_72_length_22840_cov_62_1	AGCTTTCTCAGCCATTTCCGAGGCGCAAGATA	1				genomes		1472
CriePir311	NODE_72_length_22840_cov_62_1	ACGAGATTCTGTGAAACCACATTGGATATAAG	1				genomes		1473
CriePir311	NODE_72_length_22840_cov_62_1	GACAGCCTCTGTGGCGGCGTAGTAGCCGCCGA	1	5			genomes		1474
CriePir311	NODE_72_length_22840_cov_62_1	AGCGTGACCCGCTCTTCCTGGGCCTGCTTGAA	1	10			genomes		1475
CriePir311	NODE_72_length_22840_cov_62_1	AGGCGTTCTCTGTCGGGTTCGGTCTTGTCGCG					genomes		1476
CriePir311	NODE_72_length_22840_cov_62_1	AACCTGCGACGCTGAAGGCTTGGCATGGAGTC		1			genomes		1477
CriePir311	NODE_72_length_22840_cov_62_1	ATGCCCAGCCTGCCGAGGTTACGACCTTGAGC	1	14			genomes		1478
CriePir311	NODE_72_length_22840_cov_62_1	TACAAGCAGATCGGCGAGCTGAGCGGCAAGGA	2				genomes		1479
CriePir311	NODE_72_length_22840_cov_62_1	TCGTACTGGTCGAGATTTCCGATTCGGAAGCC	3	3	1	3	genomes		1480
CriePir311	NODE_72_length_22840_cov_62_2	TCGCCCGAAGCCCGCTTATGAACTTCGGGACATTTTTT	23				genomes		1481
CriePir311	NODE_72_length_22840_cov_62_2	GCGTCAGCTTACAACTGGCTCGGCGTAGCTAT	13	1			genomes		1482
CriePir311	NODE_72_length_22840_cov_62_2	CCGGAGAAGCGCTCTACGGAACCGAAGTTTAT	1				genomes		1483
CriePir311	NODE_72_length_22840_cov_62_2	AGTTCGGTGCGATAGCGCCGCTTCCTGCAAAC	13				genomes		1484
CriePir311	NODE_72_length_22840_cov_62_2	ATCAAGTTCGGGTCCGAGCTGGCCGCACACACC	9				genomes		1485
CriePir311	NODE_72_length_22840_cov_62_2	TACGCCGGGCATCAGGCGCTTGCCCAGGGACT	1				genomes		1486
CriePir311	NODE_72_length_22840_cov_62_2	GTTGTCGCTCGGAATGCCGCAGCAGGTGAATT	1	1			genomes		1487
CriePir311	NODE_72_length_22840_cov_62_2	GTGTTCGAGGCGTAGTCGTACGACGGGTCATA	2				genomes		1488
CriePir311	NODE_72_length_22840_cov_62_2	GCCACGCAAATCAACATGCAGGGCAACTACAT	2		7		genomes		1489
CriePir311	NODE_72_length_22840_cov_62_2	AGGTTTGCTTGTGCCATCGCGTCGGTCGAAAA	1				genomes		1490
CriePir311	NODE_72_length_22840_cov_62_2	GCATGGCCTGGCGCAAGTCCGCCTGAGTCCGA			6		genomes		1491
CriePir311	NODE_72_length_22840_cov_62_2	TATGGTCACAGACGCCCTCGGCATGTACTCCT	1				genomes		1492
CriePir311	NODE_72_length_22840_cov_62_2	AGCAGGCTGCGCGGCACGCTCGGCCCCTTGAT	1				genomes		1493
CriePir311	NODE_72_length_22840_cov_62_2	TCGCTGGTGATGATGTTGAACTGGGTCATGAT	1				genomes		1494
CriePir311	NODE_72_length_22840_cov_62_2	GCGTAATGGAGCCCGTCATGGCTAGCCTGATC	1				genomes		1495
CriePir311	NODE_72_length_22840_cov_62_2	CTGAACCCGTCATTGCCCAGTTCGGACTTGAT	1				genomes		1496
CriePir311	NODE_72_length_22840_cov_62_2	TTTCTGAGACTCTGCCACCATGGCTTCCCACT	1				genomes		1497
CriePir311	NODE_72_length_22840_cov_62_2	GTCGTGAACGTCTGCAGCTGGCGACCCACAAT	1	1			genomes		1498
CriePir311	NODE_72_length_22840_cov_62_2	GGCCTGCTCTCCCAGACCGCCCTCGCCCGCAT	1	2			genomes		1499
CriePir311	NODE_72_length_22840_cov_62_2	AGGTACTCGTCGACGAACAGGCGCTGTTTCTT	1	1			genomes		1500
CriePir311	NODE_72_length_22840_cov_62_2	AGGGCCTGAGCCAACCCGCAAGGGGGCGCTTA	1				genomes		1501
CriePir311	NODE_72_length_22840_cov_62_2	CCCCTGTGTTCGGGCATGTGGGTCTTGACCCA	2				genomes		1502
CriePir311	NODE_72_length_22840_cov_62_2	GTCTTTCGACAGTCCTGTACCCTACGGGGTAT	1				genomes		1503
CriePir311	NODE_72_length_22840_cov_62_2	GCCGAAGATCAGGACTTGGGCGGCCTTGGTCA		11			genomes		1504
CriePir311	NODE_72_length_22840_cov_62_2	GGGTCGTTATCCAGTCCGCCAGGAGTTGCTCA		2			genomes		1505
CriePir311	NODE_72_length_22840_cov_62_2	TTTGGATCCTCCAGCTCCTCGGAATCCCGCTAG					genomes		1506
CriePir311	NODE_103_length_18911_cov_65_1	ACCGGAGGAGTTGGAGGCCATGATCGGCGCCAAGTC	1	1			genomes		1507
CriePir311	NODE_103_length_18911_cov_65_1	ACCGTCGATGCGAGACTCCAGCCCGGTACGAGACAT	1				genomes		1508
CriePir311	NODE_103_length_18911_cov_65_1	ACCGGCGATCATCGAATGGCCGCACCGCATGGACCT	5	29	1		genomes		1509
CriePir311	NODE_103_length_18911_cov_65_1	ACCGGCCATCAAGGAAGAGCCCCAGCTGCGCGTCGA	5	33	1		genomes		1510
CriePir311	NODE_103_length_18911_cov_65_2	CCGCCCCCTTGGTTGCGTACAGCTGGCAGGTC						1	1511	Larimichthys crocea ras/Rap GTPase-activating protein SynGAP (LOC104929587), transcript variant X8, mRNA (blastn algorithm)
CriePir311	NODE_103_length_18911_cov_65_2	GCCCGGCAGTCAGCGCCCTGGAGCGCTGGGAG						1	1512	Pseudomonas putida and other bacterial genomes (blastn algorithm)
CriePir311	NODE_103_length_18911_cov_65_2	GCCGGCCTCGAGCGCGAGGTCAGCCTGGCCCT						1	1513	Burkholderia cenocepacia and other bacterial genomes (blastn algorithm)
CriePir311	NODE_103_length_18911_cov_65_2	CCAACGGCATCGGCGACTTCACGCCCGAGGTG						1	1514	Pseudomonas sp. CMR5c and other bacterial genomes (blastn algorithm)
CriePir311	NODE_103_length_18911_cov_65_2	GGGGCTAGATGAGCCTGCTAACCCAGCTCGAG						1	1515	Dyadobacter sp. and other DNA fragments (blastn algorithm)
CriePir311	NODE_103_length_18911_cov_65_2	GAAGGCGGCTGCGAGTTCTGGCGCTTCGACTA					genomes		1516
CriePir311	NODE_103_length_18911_cov_65_2	GGAGGGTATGTCTTCGAGCATCGACAAGTGAT					genomes		1517
CriePir311	NODE_103_length_18911_cov_65_2	CCCCTGGCCGGACGAAACCTTGTTGGCAAAGT		18			genomes		1518
CriePir311	NODE_103_length_18911_cov_65_2	TTGCAGACCCGCATGACCAGGGTGGCGGGAGC		3			genomes		1519
CriePir311	NODE_103_length_18911_cov_65_2	TCGGGCAGGCCGTCGTATCGTTCTTCGTGATC	1	1			genomes		1520
CriePir311	NODE_103_length_18911_cov_65_2	ATCGATGCGGCGAACGGGACAACTACGGTCAT	1		4		genomes		1521
CriePir311	NODE_103_length_18911_cov_65_2	GACGCGAAGGCTTGGGTAGATGGCTATCACGC	1				genomes		1522
CriePir311	NODE_103_length_18911_cov_65_2	TTGCGCTGGTAGCAGCCTGGAGAAAATACCCC	1	2	8		genomes		1523
CriePir311	NODE_103_length_18911_cov_65_2	GCGCAGGGCAAAGCCAAGGTCACCGCCGGCAC	1				genomes		1524
CriePir311	NODE_103_length_18911_cov_65_2	GTCTCCCACGGCGATCCGCGGTAGATCATGTT	4	1			genomes		1525
CriePir311	NODE_103_length_18911_cov_65_2	CCGGGAATGAACGTTCCCATGTCGGCTACGCC	4				genomes		1526
CriePir311	NODE_103_length_18911_cov_65_2	GTGATGGAGCGGACCGCCCCGAGCACCGCAGA	6				genomes		1527
CriePir39	NODE_53_length_43635_cov_47_1	TCTGCGGTGCTCGGGGCGGTCCGCTCCATCAC	6				genomes		1528
CriePir39	NODE_53_length_43635_cov_47_1	GGCGTAGCCGACATGGGAACGTTCATTCCCGG	4				genomes		1529
CriePir39	NODE_53_length_43635_cov_47_1	AACATGATCTACCGCGGATCGCCGTGGGAGAC	4	1			genomes		1530
CriePir39	NODE_53_length_43635_cov_47_1	GTGCCGGCGGTGACCTTGGCTTTGCCCTGCGC	1				genomes		1531
CriePir39	NODE_53_length_43635_cov_47_1	GGGGTATTTTCTCCAGGCTGCTACCAGCGCAA	1	2	8		genomes		1532
CriePir39	NODE_53_length_43635_cov_47_1	GCGTGATAGCCATCTACCCAAGCCTTCGCGTC	1		1		genomes		1533
CriePir39	NODE_53_length_43635_cov_47_1	ATGACCGTAGTTGTCCCGTTCGCCGCATCGAT	1		4		genomes		1534
CriePir39	NODE_53_length_43635_cov_47_1	GATCACGAAGAACGATACGACGGCCTGCCCGA	1	1			genomes		1535
CriePir39	NODE_53_length_43635_cov_47_1	GCTCCCGCCACCCTGGTCATGCGGGTCTGCAA		3			genomes		1536
CriePir39	NODE_53_length_43635_cov_47_1	ACTTTGCCAACAAGGTTTCGTCCGGCCAGGGG		18			genomes		1537
CriePir39	NODE_53_length_43635_cov_47_1	ATCACTTGTCGATGCTCGAAGACATACCCTCC					genomes		1538
CriePir39	NODE_53_length_43635_cov_47_1	TAGTCGAAGCGCCAGAACTCGCAGCCGCCTTC					genomes		1539
CriePir39	NODE_53_length_43635_cov_47_2	TCGACGCGCAGCTGGGGCTCTTCCTTGATGGC	5	33	1		genomes		1540
CriePir39	NODE_53_length_43635_cov_47_2	AGGTCCATGCGGTGCGGCCATTCGATGATCGC		31	1		genomes		1541
CriePir39	NODE_53_length_43635_cov_47_2	ATGTCTCGTACCGGGCTGGAGTCTCGCATCGA	1				genomes		1542
CriePir39	NODE_53_length_43635_cov_47_2	GACTTGGCGCCGATCATGGCCTCCAACTCCTC	1	1			genomes		1543
CriePir39	NODE_70_length_34285_cov_41_1	TGGAGCACCATGTCATCGGCTTGGCTGATGCT					genomes		1544
CriePir39	NODE_70_length_34285_cov_41_1	TGACTCCTCGCAAGAGCCGCTTCTTTCTCCTC				1	genomes		1545
CriePir39	NODE_70_length_34285_cov_41_1	AGGAACGCCGCAACGACCAGGACCACGCATGC					genomes		1546
CriePir39	NODE_70_length_34285_cov_41_1	ACTCTGCGCCTCGACGTCGGGATCTACGAAAA	5	2	1		genomes		1547
CriePir39	NODE_70_length_34285_cov_41_1	GCAGTCCCAGCAACAGCAATCTAGGCCGTCTC	1				genomes		1548
CriePir39	NODE_70_length_34285_cov_41_1	TCCGAAAGGAGAAAGACGATCGCGAGGCGCGC	1			1	genomes		1549
CriePir39	NODE_70_length_34285_cov_41_1	TGACAGGCAGGAGGACAGAATGAGCAAGCATA	1	1			genomes		1550
CriePir39	NODE_70_length_34285_cov_41_1	ATGTAGAGCGACCTGAAACCACCCACTGGATG	1				genomes		1551
CriePir39	NODE_70_length_34285_cov_41_1	GCGTGACCTGTTGCATGTAGCACTGGCAGACC	1			1	genomes		1552
CriePir39	NODE_70_length_34285_cov_41_1	TATTCGCCACCAGTATCTGCCCTGCTTGCGGC	1				genomes		1553
CriePir39	NODE_70_length_34285_cov_41_1	AGCTTTCTCAGCCATTTCCGAGGCGCAAGATA	1				genomes		1554
CriePir39	NODE_70_length_34285_cov_41_1	ACGAGATTCTGTGAAACCACATTGGATATAAG	1				genomes		1555
CriePir39	NODE_70_length_34285_cov_41_1	GACAGCCTCTGTGGCGGCGTAGTAGCCGCCGA	1	5			genomes		1556
CriePir39	NODE_70_length_34285_cov_41_1	AGCGTGACCCGCTCTTCCTGGGCCTGCTTGAA	1	10			genomes		1557
CriePir39	NODE_70_length_34285_cov_41_1	AGGCGTTCTCTGTCGGGTTCGGTCTTGTCGCG					genomes		1558
CriePir39	NODE_70_length_34285_cov_41_1	AACCTGCGACGCTGAAGGCTTGGCATGGAGTC		1			genomes		1559
CriePir39	NODE_70_length_34285_cov_41_1	ATGCCCAGCCTGCCGAGGTTACGACCTTGAGC	1	14			genomes		1560
CriePir39	NODE_70_length_34285_cov_41_1	TACAAGCAGATCGGCGAGCTGAGCGGCAAGGA	2				genomes		1561
CriePir39	NODE_70_length_34285_cov_41_1	TCGTACTGGTCGAGATTTCCGATTCGGAAGCC	3	3	1	3	genomes		1562
